# Supplementary material for: Tetra­aqua­bis[4-(4-pyrid­yl)pyrimidine-2-sulfonato]copper(II) dihydrate
Source: Acta Crystallogr Sect E Struct Rep Online. 2009 Apr 2;65(Pt 5):m476. doi: 10.1107/S1600536809011738 (PMC2977545; doi:10.1107/S1600536809011738)
Supplement: Supplementary file 1 [file e-65-0m476-sup1.cif]

##############################################################################
###                                                                        ###
###        Electronic paper (Acta Crystallographica Section E)             ###
###                                                                        ###
##############################################################################
#                                                                            #
# This CIF contains the data in a paper accepted for publication in Acta     #
# Crystallographica Section E. It conforms to the requirements of Notes      #
# for Authors for Section E, and has been peer reviewed under the auspices   #
# of the IUCr Commission on Journals.                                        #
#                                                                            #
# Full details of the Crystallographic Information File format               #
# are given in the paper "The Crystallographic Information File (CIF):       #
# a New Standard Archive File for Crystallography" by S. R. Hall, F. H.      #
# Allen and I. D. Brown [Acta Cryst. (1991), A47, 655-685].                  #
#                                                                            #
# The current version of the core CIF dictionary is obtainable from          #
# ftp://ftp.iucr.org/pub/cif_core.dic. The current version number is 2.4.    #
#                                                                            #
# Software is freely available for graphical display of the structure(s) in  #
# this CIF.  For information consult the CIF home page http://www.iucr.org/  #
# cif/home.html                                                              #
#                                                                            #
# This file may be used for bona fide research purposes within the           #
# scientific community so long as proper attribution is given to the journal # 
# article from which it was obtained.                                        #
#                                                                            #
##############################################################################
                                             
data_I
_audit_creation_method     SHELXL-97
_chemical_name_systematic
;
Tetraaquabis[4-(4-pyridyl)pyrimidine-2-sulfonato]copper(II) dihydrate
;
_chemical_name_common     ?
_chemical_formula_moiety     'C18 H20 Cu N6 O10 S2, 2(H2 O)'
_chemical_formula_sum     'C18 H24 Cu N6 O12 S2'
_chemical_formula_iupac     '[Cu (C9 H6 N3 O3 S1)2 (H2 O1)4], 2H2 O'
_chemical_formula_weight     644.09
_chemical_melting_point     ?
_symmetry_cell_setting     monoclinic
_symmetry_space_group_name_H-M     'P 21/n'
_symmetry_space_group_name_Hall     '-P 2yn'
loop_
    _symmetry_equiv_pos_as_xyz
    'x, y, z'
    '-x+1/2, y+1/2, -z+1/2'
    '-x, -y, -z'
    'x-1/2, -y-1/2, z-1/2'
_cell_length_a     8.0727(11)
_cell_length_b     12.1502(16)
_cell_length_c     13.4911(17)
_cell_angle_alpha     90.00
_cell_angle_beta     95.123(2)
_cell_angle_gamma     90.00
_cell_volume     1318.0(3)
_cell_formula_units_Z     2
_cell_measurement_reflns_used     2459
_cell_measurement_theta_min     2.26
_cell_measurement_theta_max     25.50
_cell_measurement_temperature     298(2)
_exptl_crystal_description     block
_exptl_crystal_colour     blue
_exptl_crystal_size_max     0.12
_exptl_crystal_size_mid     0.10
_exptl_crystal_size_min     0.08
_exptl_crystal_density_diffrn     1.623
_exptl_crystal_density_meas     ?
_exptl_crystal_density_method     'not measured'
_exptl_crystal_F_000     662
_exptl_absorpt_coefficient_mu     1.058
_exptl_absorpt_correction_type     'multi-scan'
_exptl_absorpt_process_details     '(SADABS; Bruker, 2001)'
_exptl_absorpt_correction_T_min     0.8835
_exptl_absorpt_correction_T_max     0.9201
_exptl_special_details
;
;
_diffrn_ambient_temperature     298(2)
_diffrn_radiation_type     MoK\a
_diffrn_radiation_wavelength     0.71073
_diffrn_radiation_source     'fine-focus sealed tube'
_diffrn_radiation_monochromator     graphite
_diffrn_measurement_device_type     'Bruker APEXII CCD area-detector'
_diffrn_measurement_method     '\f and \w'
_diffrn_detector_area_resol_mean     ?
_diffrn_reflns_number     7057
_diffrn_reflns_av_R_equivalents     0.0790
_diffrn_reflns_av_sigmaI/netI     0.0688
_diffrn_reflns_theta_min     2.26
_diffrn_reflns_theta_max     25.50
_diffrn_reflns_theta_full     25.50
_diffrn_measured_fraction_theta_max     0.998
_diffrn_measured_fraction_theta_full     0.998
_diffrn_reflns_limit_h_min     -9
_diffrn_reflns_limit_h_max     9
_diffrn_reflns_limit_k_min     -14
_diffrn_reflns_limit_k_max     12
_diffrn_reflns_limit_l_min     -16
_diffrn_reflns_limit_l_max     13
_diffrn_standards_number     0
_diffrn_standards_interval_count     0
_diffrn_standards_interval_time     0
_diffrn_standards_decay_%     0
_refine_special_details
;
Refinement of <i>F</i>^2^ against ALL reflections. The weighted <i>R</i>-factor
<i>wR</i> and goodness of fit <i>S</i> are based on <i>F</i>^2^, conventional
<i>R</i>-factors <i>R</i> are based on <i>F</i>, with <i>F</i> set to zero for
negative <i>F</i>^2^. The threshold expression of <i>F</i>^2^ >
\s(<i>F</i>^2^) is used only for calculating <i>R</i>-factors(gt) <i>etc</i>.
and is not relevant to the choice of reflections for refinement.
<i>R</i>-factors based on <i>F</i>^2^ are statistically about twice as large
as those based on <i>F</i>, and <i>R</i>- factors based on ALL data will be
even larger.
;
_reflns_number_total     2459
_reflns_number_gt     1786
_reflns_threshold_expression     I>2\s(I)
_refine_ls_structure_factor_coef     Fsqd
_refine_ls_matrix_type     full
_refine_ls_R_factor_all     0.0547
_refine_ls_R_factor_gt     0.0383
_refine_ls_wR_factor_gt     0.0994
_refine_ls_wR_factor_ref     0.1048
_refine_ls_goodness_of_fit_ref     0.998
_refine_ls_restrained_S_all     0.998
_refine_ls_number_reflns     2459
_refine_ls_number_parameters     197
_refine_ls_number_restraints     9
_refine_ls_hydrogen_treatment     mixed
_refine_ls_weighting_scheme     calc
_refine_ls_weighting_details
                  'calc w=1/[\s^2^(Fo^2^)+(0.044P)^2^] where P=(Fo^2^+2Fc^2^)/3'
_atom_sites_solution_hydrogens     geom
_atom_sites_solution_primary     direct
_atom_sites_solution_secondary     difmap
_refine_ls_shift/su_max     0.000
_refine_ls_shift/su_mean     0.000
_refine_diff_density_max     0.327
_refine_diff_density_min     -0.374
_refine_ls_extinction_method     none
_refine_ls_extinction_coef     ?
loop_
    _atom_type_symbol
    _atom_type_description
    _atom_type_scat_dispersion_real
    _atom_type_scat_dispersion_imag
    _atom_type_scat_source
    'C' 'C' 0.0033 0.0016
                         'International Tables Vol C Tables 4.2.6.8 and 6.1.1.4'
    'H' 'H' 0.0000 0.0000
                         'International Tables Vol C Tables 4.2.6.8 and 6.1.1.4'
    'N' 'N' 0.0061 0.0033
                         'International Tables Vol C Tables 4.2.6.8 and 6.1.1.4'
    'O' 'O' 0.0106 0.0060
                         'International Tables Vol C Tables 4.2.6.8 and 6.1.1.4'
    'S' 'S' 0.1246 0.1234
                         'International Tables Vol C Tables 4.2.6.8 and 6.1.1.4'
    'Cu' 'Cu' 0.3201 1.2651
                         'International Tables Vol C Tables 4.2.6.8 and 6.1.1.4'
_computing_data_collection     'APEX2 (Bruker, 2007)'
_computing_cell_refinement     'SAINT-Plus (Bruker, 2007)'
_computing_data_reduction     'SAINT-Plus (Bruker, 2007)'
_computing_structure_solution     'SHELXS97 (Sheldrick, 2008)'
_computing_structure_refinement     'SHELXL97 (Sheldrick, 2008)'
_computing_molecular_graphics     'SHELXTL (Sheldrick, 2008)'
_computing_publication_material     'SHELXTL (Sheldrick, 2008)'
loop_
    _atom_site_type_symbol
    _atom_site_label
    _atom_site_fract_x
    _atom_site_fract_y
    _atom_site_fract_z
    _atom_site_U_iso_or_equiv
    _atom_site_adp_type
    _atom_site_calc_flag
    _atom_site_refinement_flags
    _atom_site_occupancy
    _atom_site_disorder_assembly
    _atom_site_disorder_group
    Cu Cu1 1.0000 0.5000 0.5000 0.0309(6) Uani d SD 1 . .
    S S1 0.7319(3) -0.21520(17) 0.67968(16) 0.0350(7) Uani d . 1 . .
    C C1 0.7066(10) -0.1463(7) 0.5611(6) 0.0296(19) Uani d . 1 . .
    C C2 0.6103(12) -0.1450(8) 0.3997(7) 0.044(2) Uani d . 1 . .
    H H2 0.5582 -0.1793 0.3436 0.053 Uiso calc R 1 . .
    C C3 0.6619(11) -0.0369(7) 0.3918(7) 0.039(2) Uani d . 1 . .
    H H3 0.6460 0.0009 0.3318 0.047 Uiso calc R 1 . .
    C C4 0.7378(10) 0.0130(7) 0.4763(6) 0.030(2) Uani d . 1 . .
    C C5 0.8025(10) 0.1277(6) 0.4787(6) 0.0285(19) Uani d . 1 . .
    C C6 0.7554(11) 0.2040(7) 0.4050(6) 0.037(2) Uani d . 1 . .
    H H6 0.6823 0.1839 0.3508 0.044 Uiso calc R 1 . .
    C C7 0.8170(11) 0.3090(7) 0.4123(7) 0.037(2) Uani d . 1 . .
    H H7 0.7832 0.3590 0.3624 0.044 Uiso calc R 1 . .
    C C8 0.9733(11) 0.2692(7) 0.5587(6) 0.032(2) Uani d . 1 . .
    H H8 1.0496 0.2910 0.6107 0.038 Uiso calc R 1 . .
    C C9 0.9145(11) 0.1623(7) 0.5569(6) 0.033(2) Uani d . 1 . .
    H H9 0.9497 0.1137 0.6077 0.040 Uiso calc R 1 . .
    H H1W 0.707(11) 0.500(5) 0.480(5) 0.080 Uiso d D 1 . .
    H H2W 0.693(10) 0.617(5) 0.471(6) 0.080 Uiso d D 1 . .
    H H3W 0.881(8) 0.562(5) 0.658(7) 0.080 Uiso d D 1 . .
    H H4W 0.931(11) 0.455(5) 0.681(6) 0.080 Uiso d D 1 . .
    H H5W 0.531(10) 0.463(9) 0.341(4) 0.080 Uiso d D 1 . .
    H H6W 0.631(7) 0.518(8) 0.286(6) 0.080 Uiso d D 1 . .
    N N1 0.7598(8) -0.0431(6) 0.5630(5) 0.0307(17) Uani d . 1 . .
    N N2 0.6322(9) -0.2021(6) 0.4845(5) 0.0386(19) Uani d . 1 . .
    N N3 0.9233(9) 0.3430(5) 0.4875(5) 0.0305(16) Uani d . 1 . .
    O O1 0.8989(8) -0.1917(6) 0.7206(5) 0.0557(19) Uani d . 1 . .
    O O2 0.7032(8) -0.3316(5) 0.6583(5) 0.0497(18) Uani d . 1 . .
    O O3 0.6036(8) -0.1672(5) 0.7337(4) 0.0464(17) Uani d . 1 . .
    O O1W 0.7375(9) 0.5611(6) 0.4501(6) 0.059(2) Uani d D 1 . .
    O O2W 0.9469(8) 0.5109(5) 0.6488(5) 0.0445(17) Uani d D 1 . .
    O O3W 0.5402(9) 0.4870(7) 0.2846(6) 0.062(2) Uani d D 1 . .
loop_
    _atom_site_aniso_label
    _atom_site_aniso_U_11
    _atom_site_aniso_U_22
    _atom_site_aniso_U_33
    _atom_site_aniso_U_12
    _atom_site_aniso_U_13
    _atom_site_aniso_U_23
    Cu1 0.0474(10) 0.0141(8) 0.0317(9) -0.0047(7) 0.0059(7) 0.0003(6)
    S1 0.0505(15) 0.0172(12) 0.0378(14) 0.0007(10) 0.0069(11) 0.0024(9)
    C1 0.037(5) 0.019(4) 0.033(5) 0.000(4) 0.008(4) -0.003(4)
    C2 0.059(6) 0.033(6) 0.039(6) -0.009(5) -0.004(5) -0.007(5)
    C3 0.056(6) 0.024(5) 0.036(5) -0.006(4) -0.001(4) 0.005(4)
    C4 0.035(5) 0.021(5) 0.034(5) 0.000(4) 0.003(4) -0.001(4)
    C5 0.037(5) 0.017(4) 0.032(5) -0.003(4) 0.005(4) 0.001(4)
    C6 0.043(5) 0.027(5) 0.038(5) -0.005(4) -0.006(4) 0.002(4)
    C7 0.046(5) 0.022(5) 0.040(5) -0.001(4) -0.004(4) 0.010(4)
    C8 0.044(5) 0.021(5) 0.030(5) -0.004(4) 0.002(4) -0.002(4)
    C9 0.049(5) 0.018(4) 0.033(5) -0.001(4) 0.003(4) 0.006(4)
    N1 0.044(4) 0.017(4) 0.032(4) -0.002(3) 0.005(3) 0.001(3)
    N2 0.055(5) 0.023(4) 0.038(4) -0.007(4) 0.002(4) 0.000(3)
    N3 0.042(4) 0.018(4) 0.032(4) -0.001(3) 0.005(3) 0.002(3)
    O1 0.056(4) 0.046(5) 0.062(4) -0.001(3) -0.011(3) 0.016(4)
    O2 0.080(5) 0.015(3) 0.056(4) -0.001(3) 0.016(4) 0.003(3)
    O3 0.064(4) 0.037(4) 0.040(4) 0.008(3) 0.015(3) -0.002(3)
    O1W 0.068(5) 0.027(4) 0.083(5) 0.005(4) 0.007(4) -0.012(4)
    O2W 0.061(4) 0.024(4) 0.050(4) 0.003(3) 0.016(3) 0.006(3)
    O3W 0.059(5) 0.058(5) 0.067(5) -0.005(4) -0.004(4) 0.009(4)
_geom_special_details
;
All e.s.d.'s (except the e.s.d. in the dihedral angle between two l.s. planes)
are estimated using the full covariance matrix. The cell e.s.d.'s are taken
into account individually in the estimation of e.s.d.'s in distances, angles
and torsion angles; correlations between e.s.d.'s in cell parameters are only
used when they are defined by crystal symmetry. An approximate (isotropic)
treatment of cell e.s.d.'s is used for estimating e.s.d.'s involving l.s.
planes.
;
loop_
    _geom_bond_atom_site_label_1
    _geom_bond_atom_site_label_2
    _geom_bond_site_symmetry_2
    _geom_bond_distance
    _geom_bond_publ_flag
    Cu1 N3 . 2.008(7) ?
    Cu1 N3 3_766 2.008(7) ?
    Cu1 O2W . 2.094(6) ?
    Cu1 O2W 3_766 2.094(6) ?
    Cu1 O1W . 2.289(7) ?
    Cu1 O1W 3_766 2.289(7) ?
    Cu1 H1W . 2.36(9) ?
    Cu1 H3W . 2.53(7) ?
    S1 O1 . 1.439(7) ?
    S1 O3 . 1.442(6) ?
    S1 O2 . 1.458(6) ?
    S1 C1 . 1.801(8) ?
    C1 N1 . 1.324(10) ?
    C1 N2 . 1.334(10) ?
    C2 N2 . 1.336(11) ?
    C2 C3 . 1.385(12) ?
    C2 H2 . 0.9300 ?
    C3 C4 . 1.384(12) ?
    C3 H3 . 0.9300 ?
    C4 N1 . 1.352(10) ?
    C4 C5 . 1.487(11) ?
    C5 C6 . 1.388(11) ?
    C5 C9 . 1.391(11) ?
    C6 C7 . 1.370(12) ?
    C6 H6 . 0.9300 ?
    C7 N3 . 1.335(11) ?
    C7 H7 . 0.9300 ?
    C8 N3 . 1.349(10) ?
    C8 C9 . 1.382(11) ?
    C8 H8 . 0.9300 ?
    C9 H9 . 0.9300 ?
    O1W H1W . 0.89(3) ?
    O1W H2W . 0.83(7) ?
    O2W H3W . 0.83(6) ?
    O2W H4W . 0.82(7) ?
    O3W H5W . 0.82(6) ?
    O3W H6W . 0.82(7) ?
loop_
    _geom_angle_atom_site_label_1
    _geom_angle_atom_site_label_2
    _geom_angle_atom_site_label_3
    _geom_angle_site_symmetry_1
    _geom_angle_site_symmetry_3
    _geom_angle
    _geom_angle_publ_flag
    N3 Cu1 N3 . 3_766 180.0000(10)
                                 ?
    N3 Cu1 O2W . . 93.0(3) ?
    N3 Cu1 O2W 3_766 . 87.0(3) ?
    N3 Cu1 O2W . 3_766 87.0(3) ?
    N3 Cu1 O2W 3_766 3_766 93.0(3) ?
    O2W Cu1 O2W . 3_766 180.0000(10)
                                   ?
    N3 Cu1 O1W . . 90.7(3) ?
    N3 Cu1 O1W 3_766 . 89.3(3) ?
    O2W Cu1 O1W . . 89.9(3) ?
    O2W Cu1 O1W 3_766 . 90.1(3) ?
    N3 Cu1 O1W . 3_766 89.3(3) ?
    N3 Cu1 O1W 3_766 3_766 90.7(3) ?
    O2W Cu1 O1W . 3_766 90.1(3) ?
    O2W Cu1 O1W 3_766 3_766 89.9(3) ?
    O1W Cu1 O1W . 3_766 180.0000(10)
                                   ?
    N3 Cu1 H1W . . 72.1(15) ?
    N3 Cu1 H1W 3_766 . 107.9(15) ?
    O2W Cu1 H1W . . 79.5(18) ?
    O2W Cu1 H1W 3_766 . 100.5(18) ?
    O1W Cu1 H1W 3_766 . 158.0(4) ?
    N3 Cu1 H3W . . 102.5(19) ?
    N3 Cu1 H3W 3_766 . 77.5(19) ?
    O2W Cu1 H3W . . 17.7(12) ?
    O2W Cu1 H3W 3_766 . 162.3(12) ?
    O1W Cu1 H3W . . 75.0(16) ?
    O1W Cu1 H3W 3_766 . 105.0(16) ?
    H1W Cu1 H3W . . 69(3) ?
    O1 S1 O3 . . 114.6(4) ?
    O1 S1 O2 . . 113.3(4) ?
    O3 S1 O2 . . 112.6(4) ?
    O1 S1 C1 . . 106.0(4) ?
    O3 S1 C1 . . 103.4(4) ?
    O2 S1 C1 . . 105.8(4) ?
    N1 C1 N2 . . 128.2(8) ?
    N1 C1 S1 . . 114.4(6) ?
    N2 C1 S1 . . 117.4(6) ?
    N2 C2 C3 . . 122.7(8) ?
    N2 C2 H2 . . 118.7 ?
    C3 C2 H2 . . 118.6 ?
    C2 C3 C4 . . 117.8(8) ?
    C2 C3 H3 . . 121.1 ?
    C4 C3 H3 . . 121.1 ?
    N1 C4 C3 . . 120.3(8) ?
    N1 C4 C5 . . 115.8(7) ?
    C3 C4 C5 . . 123.9(8) ?
    C6 C5 C9 . . 117.3(8) ?
    C6 C5 C4 . . 122.5(8) ?
    C9 C5 C4 . . 120.2(7) ?
    C7 C6 C5 . . 119.7(8) ?
    C7 C6 H6 . . 120.1 ?
    C5 C6 H6 . . 120.1 ?
    N3 C7 C6 . . 123.2(8) ?
    N3 C7 H7 . . 118.5 ?
    C6 C7 H7 . . 118.4 ?
    N3 C8 C9 . . 122.1(8) ?
    N3 C8 H8 . . 119.0 ?
    C9 C8 H8 . . 119.0 ?
    C8 C9 C5 . . 119.8(8) ?
    C8 C9 H9 . . 120.1 ?
    C5 C9 H9 . . 120.1 ?
    C1 N1 C4 . . 116.4(7) ?
    C1 N2 C2 . . 114.6(8) ?
    C8 N3 C7 . . 117.9(7) ?
    C8 N3 Cu1 . . 120.1(6) ?
    C7 N3 Cu1 . . 122.0(6) ?
    Cu1 O1W H1W . . 83(6) ?
    Cu1 O1W H2W . . 126(7) ?
    H1W O1W H2W . . 112(4) ?
    Cu1 O2W H3W . . 113(6) ?
    Cu1 O2W H4W . . 121(7) ?
    H3W O2W H4W . . 114(8) ?
    H5W O3W H6W . . 107(8) ?
loop_
    _geom_hbond_atom_site_label_D
    _geom_hbond_atom_site_label_H
    _geom_hbond_atom_site_label_A
    _geom_hbond_site_symmetry_A
    _geom_hbond_distance_DH
    _geom_hbond_distance_HA
    _geom_hbond_distance_DA
    _geom_hbond_angle_DHA
    O1W H2W O2 1_565 0.83(7) 2.60(7) 3.130(9) 123(7)
    O1W H2W N2 1_565 0.83(7) 2.27(4) 3.047(10) 158(7)
    O2W H4W O3 2_656 0.82(7) 1.91(7) 2.734(9) 175(11)
    O2W H3W O2 1_565 0.83(6) 1.93(6) 2.756(9) 169(10)
    O2W H3W S1 1_565 0.83(6) 2.99(4) 3.794(7) 163(7)
    O3W H5W O2 3_656 0.82(6) 2.47(7) 2.879(10) 111(6)
data_global
_journal_date_recd_electronic     2009-03-27
_journal_date_accepted     2009-03-30
_journal_name_full     'Acta Crystallographica, Section E'
_journal_year     2009
_journal_volume     65
_journal_issue      5
_journal_page_first     m476
_journal_page_last     m476
_journal_paper_category     QM
_journal_coeditor_code     AT2756
_publ_contact_author_name     'Hai-Bin Zhu'
_publ_contact_author_address
;
School of chemistry and chemical engineering,
Southeast University,
Nanjing,People's Republic of China
;
_publ_contact_author_email     'zhuhaibin@seu.edu.cn'
_publ_contact_author_fax     ?
_publ_contact_author_phone     ?
_publ_section_title
;
Tetraaquabis[4-(4-pyridyl)pyrimidine-2-sulfonato]copper(II) dihydrate
;
loop_
    _publ_author_name
    _publ_author_footnote
    _publ_author_address
    'Li, Lei' .
;
School of Chemistry and Chemical Engineering,
Southeast University,
Nanjing,
People's Republic of China
;
    'Xu, Gang' .
;
School of Chemistry and Chemical Engineering,
Southeast University,
Nanjing,
People's Republic of China
;
    'Zhu, Hai-Bin' .
;
School of Chemistry and Chemical Engineering,
Southeast University,
Nanjing,
People's Republic of China
;
