# Supplementary material for: Tetra­aqua­bis[4-(4-pyrid­yl)pyrimidine-2-sulfonato]copper(II) dihydrate
Source: Acta Crystallogr Sect E Struct Rep Online. 2009 Apr 2;65(Pt 5):m476. doi: 10.1107/S1600536809011738 (PMC2977545; doi:10.1107/S1600536809011738)
Supplement: Supplementary file 2 [file e-65-0m476-Isup2.hkl]

# 
# h,k,l, Fc-squared, Fo-squared, sigma(Fo-squared) and status flag 
# 
data_I
_shelx_title ' zhb-1 in P2(1)/n' 
_shelx_refln_list_code          4 
_shelx_F_calc_maximum      166.57 
_exptl_crystal_F_000       662.00 
_reflns_d_resolution_high  0.8255 
 
loop_ 
 _symmetry_equiv_pos_as_xyz 
 'x, y, z' 
 '-x+1/2, y+1/2, -z+1/2' 
 '-x, -y, -z' 
 'x-1/2, -y-1/2, z-1/2' 
 
_cell_length_a     8.0727 
_cell_length_b    12.1502 
_cell_length_c    13.4911 
_cell_angle_alpha  90.000 
_cell_angle_beta   95.123 
_cell_angle_gamma  90.000 
 
_shelx_F_squared_multiplier     1.000 
 
loop_ 
 _refln_index_h 
 _refln_index_k 
 _refln_index_l 
 _refln_F_squared_calc 
 _refln_F_squared_meas 
 _refln_F_squared_sigma 
 _refln_observed_status 
   2   0   0     3001.44     2700.97     56.88 o 
   4   0   0     6035.43     5522.56    338.01 o 
   6   0   0      622.59      631.89     34.60 o 
   8   0   0      318.04      363.87     51.84 o 
   1   1   0     7633.66     7007.46    238.36 o 
   2   1   0    14219.80    13954.21    578.13 o 
   3   1   0      620.06      477.74     17.33 o 
   4   1   0      907.46      868.67     26.74 o 
   5   1   0      217.28      194.03     17.24 o 
   6   1   0      602.69      625.64     26.40 o 
   7   1   0      273.74      300.59     20.13 o 
   8   1   0      187.22      214.43     29.68 o 
   9   1   0       50.63       28.14     19.48 o 
   0   2   0       17.60       78.45      9.18 o 
   1   2   0     1995.49     1950.61    131.57 o 
   2   2   0     5926.84     5587.92     86.63 o 
   3   2   0     2410.45     2400.90    135.79 o 
   4   2   0     2667.24     2646.14    132.09 o 
   5   2   0        9.70       12.52      6.70 o 
   6   2   0      886.05      841.49     34.00 o 
   7   2   0      101.34       79.21     12.87 o 
   8   2   0       35.23       28.59     17.36 o 
   9   2   0        0.17        6.24     17.58 o 
   1   3   0      253.37      315.10     16.71 o 
   2   3   0       19.59       35.30      6.12 o 
   3   3   0     1853.37     1682.78     30.57 o 
   4   3   0        1.47        3.49      4.35 o 
   5   3   0      609.92      604.68     20.74 o 
   6   3   0      139.68      137.70     16.73 o 
   7   3   0      297.93      326.58     25.86 o 
   8   3   0        0.31        1.16     10.37 o 
   9   3   0        7.37       14.48     15.17 o 
   0   4   0    10561.88    11199.79    141.47 o 
   1   4   0     4320.08     4775.10    264.05 o 
   2   4   0     1900.23     2111.89    103.39 o 
   3   4   0      479.26      514.54     21.57 o 
   4   4   0     5698.86     5390.37    109.78 o 
   5   4   0       93.85       99.85     11.95 o 
   6   4   0      163.56      156.77     15.76 o 
   7   4   0      132.22      135.24     16.58 o 
   8   4   0      492.06      542.68     35.06 o 
   9   4   0        0.34        0.95     14.25 o 
   1   5   0     4939.21     5080.66    722.28 o 
   2   5   0     2837.94     3156.28    228.33 o 
   3   5   0      150.20      135.57     13.72 o 
   4   5   0      161.96      175.79     18.37 o 
   5   5   0     1620.16     1773.17     55.34 o 
   6   5   0       48.38       44.45     12.72 o 
   7   5   0       47.41       70.39     14.54 o 
   8   5   0      105.48       90.07     19.81 o 
   9   5   0       92.71      116.28     20.69 o 
   0   6   0    23004.43    25889.12    266.38 o 
   1   6   0     2450.48     2315.35    226.94 o 
   2   6   0     2736.75     2690.50    113.08 o 
   3   6   0       74.77       94.20     12.71 o 
   4   6   0       33.36       28.22      9.28 o 
   5   6   0        0.93        3.89      7.34 o 
   6   6   0       26.15       19.16     11.32 o 
   7   6   0        0.12        2.53     11.76 o 
   8   6   0        6.96        0.76     13.62 o 
   1   7   0     1483.55     1588.64    144.28 o 
   2   7   0      510.08      603.92     33.61 o 
   3   7   0     1320.33     1345.83     86.71 o 
   4   7   0      186.53      191.29     19.44 o 
   5   7   0        3.34        3.88      8.73 o 
   6   7   0       67.60       57.19     15.27 o 
   7   7   0      128.22      175.66     24.14 o 
   8   7   0       10.49        8.74     15.34 o 
   0   8   0       60.35       49.03     15.57 o 
   1   8   0      310.46      272.35     32.87 o 
   2   8   0     3903.96     4260.31    341.40 o 
   3   8   0      515.16      511.52     33.46 o 
   4   8   0      880.86      933.73     92.68 o 
   5   8   0      195.84      224.72     23.80 o 
   6   8   0      551.70      548.31     58.48 o 
   7   8   0        0.42       -5.57     13.28 o 
   8   8   0        6.28        7.32     17.25 o 
   1   9   0     1206.82     1238.79     47.73 o 
   2   9   0       44.70       39.19     35.22 o 
   3   9   0      420.09      508.60     48.45 o 
   4   9   0        2.25        7.03     10.46 o 
   5   9   0     1039.73     1176.03     80.63 o 
   6   9   0       47.15       46.80     16.91 o 
   7   9   0        3.67        3.58     14.48 o 
   0  10   0      948.66      977.06     89.22 o 
   1  10   0      558.48      486.99     50.94 o 
   2  10   0      492.79      442.16     35.78 o 
   3  10   0      558.57      566.90     41.02 o 
   4  10   0      705.12      795.40     50.34 o 
   5  10   0      101.46      114.91     25.54 o 
   6  10   0      127.87      121.01     30.86 o 
   7  10   0       19.32       32.94     16.19 o 
   1  11   0      229.06      240.04     26.38 o 
   2  11   0      192.75      209.05     24.21 o 
   3  11   0      516.16      471.99     59.49 o 
   4  11   0      466.39      494.38     67.56 o 
   5  11   0      118.73      129.82     26.67 o 
   6  11   0       10.16        4.22     15.84 o 
   0  12   0       49.60       18.19     23.85 o 
   1  12   0      124.92      128.78     22.09 o 
   2  12   0     2840.45     2596.97    219.76 o 
   3  12   0       39.74       53.15     18.39 o 
   4  12   0        2.23        9.25     14.43 o 
   5  12   0      210.40      209.20     29.66 o 
   1  13   0      793.16      862.10     57.52 o 
   2  13   0       51.28       37.48     17.70 o 
   3  13   0      386.75      354.54     34.50 o 
   4  13   0       47.71       22.65     17.45 o 
   0  14   0     1491.37     1503.82    110.46 o 
   1  14   0       14.36       13.82     18.78 o 
   2  14   0        5.67        9.39     18.15 o 
   3  14   0        4.06       -0.24     16.19 o 
  -9   0   1        0.98       -1.47     21.37 o 
  -7   0   1      749.98      854.32     67.15 o 
  -5   0   1       66.91       81.04     13.56 o 
  -3   0   1     9354.90     7469.72    248.86 o 
  -1   0   1      508.76      383.90     17.19 o 
   1   0   1    23486.36    23396.63    199.49 o 
   3   0   1     8340.18     8253.45    117.08 o 
   5   0   1     1423.67     1440.32     90.00 o 
   7   0   1       63.79       38.05     14.40 o 
   9   0   1        2.25      -11.52     20.07 o 
  -9   1   1        0.99       -0.02     15.58 o 
  -8   1   1        9.46       28.18     16.96 o 
  -7   1   1        0.24        8.99     13.41 o 
  -6   1   1      125.63      132.59     12.97 o 
  -5   1   1      742.18      709.98     36.05 o 
  -4   1   1       84.25       73.31      9.41 o 
  -3   1   1      377.73      355.76     14.95 o 
  -2   1   1     8944.63     9407.30    259.20 o 
  -1   1   1      553.09      585.82     21.37 o 
   0   1   1      208.06      310.31     12.95 o 
   1   1   1     1814.84     1871.50     69.67 o 
   2   1   1    11685.28    10973.68    569.21 o 
   3   1   1      861.15      813.35     30.71 o 
   4   1   1     3894.37     3389.51    120.60 o 
   5   1   1      137.62      107.14     12.68 o 
   6   1   1     1349.47     1289.45     36.14 o 
   7   1   1      456.71      495.59     21.94 o 
   8   1   1       34.63       39.74     12.95 o 
   9   1   1      106.40      135.66     40.02 o 
  -9   2   1      187.32      220.56     34.32 o 
  -8   2   1      112.58      108.21     24.28 o 
  -7   2   1       42.08       43.64     13.13 o 
  -6   2   1      175.24      176.25     17.94 o 
  -5   2   1     1329.59     1365.91     38.18 o 
  -4   2   1      126.89      179.09     13.94 o 
  -3   2   1      662.85      573.62     22.31 o 
  -2   2   1     2239.27     1983.99     27.22 o 
  -1   2   1    10759.20    11218.98    116.74 o 
   0   2   1      825.83     1204.15     31.96 o 
   1   2   1     1318.54     1256.62    108.64 o 
   2   2   1       57.45       62.61      5.83 o 
   3   2   1     1480.89     1434.78     85.06 o 
   4   2   1        1.60        2.40      4.05 o 
   5   2   1       64.72       88.31      9.43 o 
   6   2   1      301.49      293.42     23.22 o 
   7   2   1      473.90      526.53     25.83 o 
   8   2   1       16.51       15.25     11.68 o 
   9   2   1       59.68       93.87     36.67 o 
  -9   3   1       65.75       60.32     19.42 o 
  -8   3   1       49.37       63.81     21.93 o 
  -7   3   1       18.66       19.73     10.97 o 
  -6   3   1       58.19       67.04     13.20 o 
  -5   3   1      595.54      662.25     27.90 o 
  -4   3   1        4.72       15.42      5.55 o 
  -3   3   1      778.37      676.96     19.91 o 
  -2   3   1      318.93      353.47     15.09 o 
  -1   3   1      860.95     1114.99     41.56 o 
   0   3   1     9259.36     9232.87    547.10 o 
   1   3   1      475.88      562.36     42.53 o 
   2   3   1     7901.00     7956.86    404.89 o 
   3   3   1       47.29       70.59      7.70 o 
   4   3   1     2631.74     2371.77     40.08 o 
   5   3   1       11.48        9.30      5.71 o 
   6   3   1      300.06      276.43     16.65 o 
   7   3   1       61.35       68.88     13.06 o 
   8   3   1      314.34      304.42     21.90 o 
   9   3   1        0.04       -6.33     23.59 o 
  -9   4   1       25.70       21.81     16.44 o 
  -8   4   1      281.40      287.69     28.99 o 
  -7   4   1      680.65      715.53     31.08 o 
  -6   4   1      140.77      140.90     15.14 o 
  -5   4   1      165.86      161.73     14.33 o 
  -4   4   1       59.85       67.01      9.34 o 
  -3   4   1     4973.94     4754.65    152.14 o 
  -2   4   1       11.99        4.08      4.05 o 
  -1   4   1     1655.61     1667.52    120.38 o 
   0   4   1     3212.34     3286.15    259.93 o 
   1   4   1     2646.94     2816.48    144.31 o 
   2   4   1      114.63      154.62     11.65 o 
   3   4   1     1597.38     1644.01     70.40 o 
   4   4   1       41.68       56.10     11.10 o 
   5   4   1     1385.37     1351.74     36.28 o 
   6   4   1      291.91      307.61     20.25 o 
   7   4   1      162.64      164.19     18.04 o 
   8   4   1       16.85       18.02     11.51 o 
   9   4   1       73.26      112.42     29.78 o 
  -9   5   1       10.46       14.78     16.60 o 
  -8   5   1       14.88       19.95     14.25 o 
  -7   5   1       17.32       25.39     10.86 o 
  -6   5   1      404.44      436.80     23.79 o 
  -5   5   1      143.96      133.43     16.11 o 
  -4   5   1       86.33       59.00     10.96 o 
  -3   5   1      538.67      498.41     23.04 o 
  -2   5   1     6916.20     7821.62    325.86 o 
  -1   5   1     2084.29     2637.43    179.82 o 
   0   5   1      480.60      451.99     28.46 o 
   1   5   1     1140.94     1322.79     71.21 o 
   2   5   1     6670.84     7387.50    405.47 o 
   3   5   1       71.69       78.59     11.00 o 
   4   5   1     1320.98     1284.09     44.47 o 
   5   5   1      201.75      187.49     18.99 o 
   6   5   1     2487.49     2587.41    121.00 o 
   7   5   1       21.10       23.64     12.84 o 
   8   5   1       57.83       55.19     15.95 o 
   9   5   1        0.02        2.06     19.27 o 
  -8   6   1       46.69       54.92     22.33 o 
  -7   6   1       99.18      102.44     19.60 o 
  -6   6   1      205.69      244.46     23.21 o 
  -5   6   1      150.87      184.24     19.22 o 
  -4   6   1      114.00      139.48     16.18 o 
  -3   6   1      691.68      712.74     29.75 o 
  -2   6   1     1270.04     1134.05     39.28 o 
  -1   6   1     1018.71     1068.08     94.47 o 
   0   6   1     1686.81     1748.29    151.47 o 
   1   6   1     3770.23     4077.93    337.89 o 
   2   6   1     1102.81     1246.15     50.72 o 
   3   6   1     2674.51     2691.52    145.08 o 
   4   6   1      920.48     1004.95     61.35 o 
   5   6   1       72.78       85.46     15.16 o 
   6   6   1     1030.17     1082.97     56.17 o 
   7   6   1        5.80       10.96     12.02 o 
   8   6   1      254.15      238.72     25.92 o 
  -8   7   1       23.84       30.01     21.76 o 
  -7   7   1       37.75       38.29     15.68 o 
  -6   7   1      213.69      239.80     24.96 o 
  -5   7   1        0.16        4.36      8.78 o 
  -4   7   1       26.15       21.45      9.85 o 
  -3   7   1       84.49       83.04     16.70 o 
  -2   7   1     1064.37     1142.75     48.67 o 
  -1   7   1      520.78      625.96     53.55 o 
   0   7   1     1459.11     1231.80    105.51 o 
   1   7   1      423.00      431.45     35.60 o 
   2   7   1     2253.39     2478.02    145.55 o 
   3   7   1       52.04       57.29     11.86 o 
   4   7   1     1656.75     1901.71    150.44 o 
   5   7   1        0.13       -3.67      8.64 o 
   6   7   1       21.10       30.20     13.58 o 
   7   7   1        1.57        8.32     11.25 o 
   8   7   1      374.19      420.26     36.53 o 
  -8   8   1       80.03       90.41     28.25 o 
  -7   8   1       49.81       56.14     18.27 o 
  -6   8   1       93.36       76.10     18.34 o 
  -5   8   1      563.88      616.79     35.98 o 
  -4   8   1      870.91      881.91     97.81 o 
  -3   8   1     1209.36     1282.21    208.64 o 
  -2   8   1      205.75      208.17     35.92 o 
  -1   8   1     2807.74     2935.94    221.51 o 
   0   8   1     2258.49     2094.18    153.06 o 
   1   8   1      868.04      848.17     67.23 o 
   2   8   1      475.33      486.31     32.49 o 
   3   8   1      397.49      391.21     31.24 o 
   4   8   1      151.22      162.45     19.64 o 
   5   8   1      419.42      410.85     31.24 o 
   6   8   1       62.56       67.44     15.97 o 
   7   8   1      385.90      428.62     45.21 o 
   8   8   1       14.22       13.78     17.94 o 
  -7   9   1        9.09        3.16     15.11 o 
  -6   9   1       30.04       18.76     14.47 o 
  -5   9   1        0.05       -3.92     13.01 o 
  -4   9   1      287.96      293.69     32.35 o 
  -3   9   1       45.35       51.70     17.33 o 
  -2   9   1     2147.42     2187.36    159.19 o 
  -1   9   1        8.71        8.06      8.73 o 
   0   9   1      170.88      193.58     18.76 o 
   1   9   1       19.55       39.03     12.06 o 
   2   9   1     5125.65     5030.68    472.37 o 
   3   9   1        6.11        1.08      8.08 o 
   4   9   1       15.01       24.51     11.23 o 
   5   9   1       22.11       12.89     11.47 o 
   6   9   1     1247.33     1310.59     73.25 o 
   7   9   1       23.84       16.94     15.37 o 
  -7  10   1      217.56      306.11     54.67 o 
  -6  10   1      155.60      168.33     51.49 o 
  -5  10   1      360.01      365.51     91.39 o 
  -4  10   1      990.22      977.19    141.39 o 
  -3  10   1      279.36      337.65     60.27 o 
  -2  10   1     1900.57     1884.26    117.75 o 
  -1  10   1      279.95      312.98     31.54 o 
   0  10   1      144.33      143.16     18.38 o 
   1  10   1      753.46      751.68     47.15 o 
   2  10   1      229.12      232.90     26.58 o 
   3  10   1      273.87      280.66     43.75 o 
   4  10   1       51.40       63.17     25.87 o 
   5  10   1      691.14      638.24     36.30 o 
   6  10   1       12.64        5.24     13.24 o 
   7  10   1       42.83       42.08     18.07 o 
  -6  11   1      328.74      379.70     97.36 o 
  -5  11   1       16.70       10.55     16.43 o 
  -4  11   1      100.49       83.30     23.96 o 
  -3  11   1      383.99      388.36     54.63 o 
  -2  11   1       28.42       38.68     17.31 o 
  -1  11   1       16.76       11.13     13.24 o 
   0  11   1     2029.30     1953.47    179.95 o 
   1  11   1      196.77      150.65     21.05 o 
   2  11   1        3.07        6.79     11.65 o 
   3  11   1      777.41      704.19     55.40 o 
   4  11   1     1008.30      915.76     84.25 o 
   5  11   1       31.04       36.47     17.03 o 
   6  11   1       38.31       53.93     17.85 o 
  -5  12   1      176.85      218.55     38.37 o 
  -4  12   1      659.41      627.42     50.84 o 
  -3  12   1       21.44        8.12     16.16 o 
  -2  12   1       72.12       70.72     22.14 o 
  -1  12   1     1247.75     1280.27    115.89 o 
   0  12   1      277.53      291.94     35.49 o 
   1  12   1      776.40      664.33     70.04 o 
   2  12   1       57.95       41.61     16.67 o 
   3  12   1     1188.35     1097.81     92.05 o 
   4  12   1        1.30       -1.11     13.22 o 
   5  12   1       27.40        4.56     15.59 o 
  -4  13   1      301.67      302.62     39.56 o 
  -3  13   1       55.74       44.42     18.85 o 
  -2  13   1      181.19      159.39     25.11 o 
  -1  13   1      287.78      267.82     37.22 o 
   0  13   1      966.28      964.68     60.12 o 
   1  13   1      130.56      114.84     28.40 o 
   2  13   1      906.30      902.75     48.12 o 
   3  13   1       44.61       33.55     17.64 o 
   4  13   1      225.73      241.83     31.26 o 
  -3  14   1      941.40      946.49     85.35 o 
  -2  14   1        3.47        5.90     17.73 o 
  -1  14   1       38.25       28.46     19.60 o 
   0  14   1       56.83       56.80     24.52 o 
   1  14   1      666.16      686.33     54.66 o 
   2  14   1        3.77        2.63     15.01 o 
  -8   0   2        9.38        3.02     18.94 o 
  -6   0   2     1350.60     1395.74    120.86 o 
  -4   0   2       46.06       35.87      8.23 o 
  -2   0   2     2981.70     2996.60     45.51 o 
   0   0   2    14249.99    14033.35    127.56 o 
   2   0   2      853.87      673.92     23.75 o 
   4   0   2    10346.96     9468.87    294.89 o 
   6   0   2       71.00       51.69     11.19 o 
   8   0   2      355.29      365.71     35.46 o 
  -9   1   2       38.51       33.73     19.83 o 
  -8   1   2        0.47        4.58     14.79 o 
  -7   1   2      116.78      133.12     23.81 o 
  -6   1   2      106.50      114.90     11.93 o 
  -5   1   2     1484.67     1327.03     29.60 o 
  -4   1   2      466.86      439.49     18.98 o 
  -3   1   2      583.69      596.20     15.88 o 
  -2   1   2    24905.36    23804.23    402.26 o 
  -1   1   2     6900.86     7095.33    218.20 o 
   0   1   2     7214.95     7568.39    162.37 o 
   1   1   2     5185.16     5623.42    404.27 o 
   2   1   2     1423.00     1210.25     39.84 o 
   3   1   2     6026.22     6111.66    146.19 o 
   4   1   2     2182.55     2076.00     46.80 o 
   5   1   2      104.10      109.17      9.43 o 
   6   1   2      202.04      218.86     14.43 o 
   7   1   2      518.84      550.59     24.96 o 
   8   1   2        9.35       18.05     13.33 o 
  -9   2   2        1.34       -0.03     17.23 o 
  -8   2   2      783.44      804.85     73.64 o 
  -7   2   2      248.75      243.59     40.84 o 
  -6   2   2      739.93      764.28     31.82 o 
  -5   2   2      204.69      211.26     16.68 o 
  -4   2   2     6166.44     5987.02    215.48 o 
  -3   2   2        0.20       -0.39      3.13 o 
  -2   2   2     8430.24     8179.34    179.01 o 
  -1   2   2      404.60      506.11     16.18 o 
   0   2   2     5198.36     5365.23    314.09 o 
   1   2   2     1009.47     1120.62     85.62 o 
   2   2   2        4.69        4.67      2.82 o 
   3   2   2       20.09       36.88      5.03 o 
   4   2   2     1125.23      936.87     33.60 o 
   5   2   2       19.75       10.87      6.32 o 
   6   2   2      431.55      455.46     22.15 o 
   7   2   2        1.41        6.76      7.30 o 
   8   2   2      237.41      266.96     26.71 o 
  -9   3   2      196.56      199.91     24.53 o 
  -8   3   2        8.03        1.25     15.15 o 
  -7   3   2      111.93      127.45     24.19 o 
  -6   3   2        5.76        8.91      8.52 o 
  -5   3   2      809.60      807.00     30.48 o 
  -4   3   2       33.22       40.67      6.40 o 
  -3   3   2     1070.21     1029.07     20.07 o 
  -2   3   2     2344.49     2317.43     84.56 o 
  -1   3   2      501.33      573.57     17.32 o 
   0   3   2     1709.62     1825.21     85.85 o 
   1   3   2     3149.42     3131.18    204.03 o 
   2   3   2     2101.25     2136.17    145.73 o 
   3   3   2     4578.75     4577.18    203.94 o 
   4   3   2      395.87      415.34     16.16 o 
   5   3   2     1270.05     1218.69     28.61 o 
   6   3   2      485.82      480.86     20.37 o 
   7   3   2      182.58      174.89     16.01 o 
   8   3   2      124.19      157.26     19.65 o 
  -9   4   2        0.53       -0.57     13.48 o 
  -8   4   2      190.18      180.49     24.11 o 
  -7   4   2      403.30      395.05     30.77 o 
  -6   4   2      165.49      189.28     17.08 o 
  -5   4   2      219.73      232.07     16.60 o 
  -4   4   2      535.69      542.43     16.84 o 
  -3   4   2       97.72      110.28      8.81 o 
  -2   4   2      106.70       76.66      8.26 o 
  -1   4   2       11.53        2.16      3.50 o 
   0   4   2       84.04       88.96      7.50 o 
   1   4   2       49.98       43.86      6.13 o 
   2   4   2     2705.53     2691.42    204.74 o 
   3   4   2      287.01      316.12     29.75 o 
   4   4   2      835.31      810.99     41.47 o 
   5   4   2        8.81        7.90      5.38 o 
   6   4   2     1126.73     1175.20     32.04 o 
   7   4   2       76.45       54.57     11.68 o 
   8   4   2      636.41      730.33     41.26 o 
  -9   5   2        6.50        1.42     16.20 o 
  -8   5   2       10.66        6.26     13.39 o 
  -7   5   2      176.40      147.04     21.70 o 
  -6   5   2       63.81       57.98     12.01 o 
  -5   5   2      597.84      607.20     25.53 o 
  -4   5   2        8.72       10.80      6.66 o 
  -3   5   2      347.72      335.81     14.49 o 
  -2   5   2      757.22      892.81     25.45 o 
  -1   5   2     6710.52     6748.41    410.67 o 
   0   5   2       69.38      109.92     10.73 o 
   1   5   2     4641.95     4901.12    370.54 o 
   2   5   2        0.29        1.36      4.14 o 
   3   5   2     1159.37     1092.54     77.76 o 
   4   5   2       45.47       37.27      8.58 o 
   5   5   2      422.73      415.12     21.67 o 
   6   5   2      548.42      556.16     34.78 o 
   7   5   2      479.45      488.68     28.10 o 
   8   5   2      282.16      244.70     28.48 o 
  -8   6   2       59.12       65.31     24.56 o 
  -7   6   2      352.83      370.86     77.89 o 
  -6   6   2      260.77      313.14     35.30 o 
  -5   6   2      870.93      895.37     36.89 o 
  -4   6   2       33.14       33.85     10.08 o 
  -3   6   2      342.71      358.07     26.53 o 
  -2   6   2       97.79      101.73     11.32 o 
  -1   6   2      164.08      167.08     13.80 o 
   0   6   2      812.75      888.71     76.25 o 
   1   6   2      615.65      603.63     25.46 o 
   2   6   2      602.15      642.31     31.92 o 
   3   6   2       26.05       25.64      7.75 o 
   4   6   2     2345.95     2354.86    157.98 o 
   5   6   2      301.45      313.77     24.63 o 
   6   6   2       30.71       29.72     11.00 o 
   7   6   2       18.50       13.16     12.00 o 
   8   6   2       51.31       32.23     18.02 o 
  -8   7   2        0.39        4.22     17.82 o 
  -7   7   2       52.07       43.61     19.90 o 
  -6   7   2        1.15        6.09     10.82 o 
  -5   7   2      469.51      495.82     29.90 o 
  -4   7   2       23.73       15.32     11.50 o 
  -3   7   2     2378.20     2506.78    191.73 o 
  -2   7   2      334.23      422.51     32.36 o 
  -1   7   2       47.66       46.61      9.75 o 
   0   7   2     1009.77     1059.68     76.99 o 
   1   7   2     4258.28     4036.91    209.12 o 
   2   7   2       24.42       20.35      7.56 o 
   3   7   2      181.83      149.87     14.79 o 
   4   7   2      544.41      538.34     50.22 o 
   5   7   2     1873.91     1887.92    134.20 o 
   6   7   2       75.30       70.15     15.21 o 
   7   7   2       53.88       48.57     17.19 o 
   8   7   2        1.06        3.74     15.09 o 
  -8   8   2       26.84       35.77     22.35 o 
  -7   8   2       70.29       98.23     26.44 o 
  -6   8   2       49.44       58.00     17.45 o 
  -5   8   2      496.23      491.46     39.61 o 
  -4   8   2      268.09      257.83     29.44 o 
  -3   8   2     2202.51     2318.15    247.34 o 
  -2   8   2      302.60      317.85     27.71 o 
  -1   8   2      291.25      270.25     19.52 o 
   0   8   2     1492.33     1554.39    138.67 o 
   1   8   2      561.79      557.83     29.03 o 
   2   8   2     1240.86     1241.61     87.38 o 
   3   8   2       59.97       68.71     12.41 o 
   4   8   2      573.92      605.92     48.09 o 
   5   8   2        0.03        1.13      9.26 o 
   6   8   2      344.80      358.67     30.83 o 
   7   8   2       17.55       24.21     16.76 o 
  -7   9   2      275.31      247.90     37.32 o 
  -6   9   2      133.17      127.09     42.45 o 
  -5   9   2       24.57       15.85     14.96 o 
  -4   9   2       26.43       10.80     13.22 o 
  -3   9   2      284.32      303.22     58.17 o 
  -2   9   2       63.48       64.00     17.47 o 
  -1   9   2     2004.58     1970.05    133.65 o 
   0   9   2      163.84      206.50     19.77 o 
   1   9   2      772.57      762.48     71.81 o 
   2   9   2       70.92       96.76     16.38 o 
   3   9   2     2320.15     2173.05    105.60 o 
   4   9   2       21.36       15.97     10.11 o 
   5   9   2      154.50      123.88     18.69 o 
   6   9   2       89.72      103.36     18.97 o 
   7   9   2      303.88      340.31     36.56 o 
  -7  10   2       19.73       17.78     20.61 o 
  -6  10   2      557.27      574.93    114.69 o 
  -5  10   2      231.59      218.70     56.03 o 
  -4  10   2        3.57       -4.66     11.47 o 
  -3  10   2      536.97      464.87     44.57 o 
  -2  10   2      922.00      955.35     51.56 o 
  -1  10   2       81.64      122.74     29.92 o 
   0  10   2        4.44        0.74      8.89 o 
   1  10   2      296.33      329.72     51.98 o 
   2  10   2      527.57      534.72     32.17 o 
   3  10   2      257.74      252.83     47.55 o 
   4  10   2      244.91      250.44     26.79 o 
   5  10   2        0.95        2.02     11.58 o 
   6  10   2      489.67      563.83     47.81 o 
  -6  11   2       10.04        6.21     18.56 o 
  -5  11   2       64.65       49.75     21.80 o 
  -4  11   2      274.39      263.07     55.28 o 
  -3  11   2      891.67      908.58    106.21 o 
  -2  11   2      176.21      167.72     37.68 o 
  -1  11   2       54.97      102.26     23.50 o 
   0  11   2      611.31      599.08     53.32 o 
   1  11   2     1452.92     1478.64    101.09 o 
   2  11   2       30.65       21.95     12.95 o 
   3  11   2      107.99      109.98     20.83 o 
   4  11   2      122.49      124.76     22.76 o 
   5  11   2     1177.17     1088.12     83.82 o 
   6  11   2      368.17      358.59     36.46 o 
  -5  12   2        3.02       -3.59     16.06 o 
  -4  12   2      328.39      353.58     41.66 o 
  -3  12   2      297.75      276.00     47.51 o 
  -2  12   2      410.15      378.49     39.81 o 
  -1  12   2        2.13       -2.74     13.62 o 
   0  12   2      323.77      387.49     39.25 o 
   1  12   2       49.92       34.18     15.64 o 
   2  12   2      395.98      367.81     31.74 o 
   3  12   2       23.13       19.87     14.87 o 
   4  12   2      587.80      622.55     41.74 o 
   5  12   2       51.17       46.32     21.33 o 
  -4  13   2      181.12      188.76     40.19 o 
  -3  13   2      249.89      241.02     42.69 o 
  -2  13   2      355.41      383.99     42.33 o 
  -1  13   2      481.56      432.46     44.70 o 
   0  13   2       33.93       37.38     19.64 o 
   1  13   2      263.79      257.38     36.04 o 
   2  13   2       80.35       99.09     22.26 o 
   3  13   2      593.72      531.48     40.07 o 
   4  13   2       19.83       27.62     17.53 o 
  -2  14   2      471.86      508.83     77.64 o 
  -1  14   2        7.53       12.74     19.63 o 
   0  14   2      270.94      259.93     38.61 o 
   1  14   2        8.82        8.81     18.33 o 
   2  14   2      410.00      407.42     37.74 o 
  -9   0   3      142.46      144.67     42.29 o 
  -7   0   3      296.16      299.24     46.44 o 
  -5   0   3      979.07      939.21     33.21 o 
  -3   0   3      339.77      381.10     21.12 o 
  -1   0   3    27745.90    29161.83    273.18 o 
   1   0   3       15.94       46.98      9.81 o 
   3   0   3     1039.59      933.09     27.26 o 
   5   0   3     3479.46     3540.27     67.68 o 
   7   0   3      275.67      259.03     28.27 o 
   9   0   3      108.07      161.47     44.76 o 
  -9   1   3       15.44       11.91     18.15 o 
  -8   1   3      267.23      289.05     34.51 o 
  -7   1   3       55.26       60.91     19.46 o 
  -6   1   3      273.26      267.60     30.03 o 
  -5   1   3      838.39      845.37     22.75 o 
  -4   1   3      693.76      629.74     15.58 o 
  -3   1   3      503.57      511.84     16.87 o 
  -2   1   3     5549.56     5540.25    135.63 o 
  -1   1   3     5524.32     5716.32    217.13 o 
   0   1   3       26.15       21.68      3.00 o 
   1   1   3     4866.33     5586.01    297.57 o 
   2   1   3        4.85       15.61      3.28 o 
   3   1   3     1174.48     1093.63     34.68 o 
   4   1   3       83.48       77.72      7.56 o 
   5   1   3      807.97      894.64     34.04 o 
   6   1   3      370.89      406.98     18.65 o 
   7   1   3       61.96       54.74     12.54 o 
   8   1   3      122.75      159.15     27.87 o 
   9   1   3        4.54       -2.74     18.53 o 
  -9   2   3        1.39        4.81     18.08 o 
  -8   2   3        1.10       -7.99     12.51 o 
  -7   2   3     1891.65     2003.82     83.33 o 
  -6   2   3       17.03       21.74     13.25 o 
  -5   2   3       12.42       17.01      7.64 o 
  -4   2   3     5346.46     5200.27    112.46 o 
  -3   2   3      602.78      571.34     16.53 o 
  -2   2   3     2401.81     2394.90     74.19 o 
  -1   2   3       59.74       53.11      5.93 o 
   0   2   3     1528.55     1544.18     74.52 o 
   1   2   3     5288.26     5353.19    243.87 o 
   2   2   3     1106.54     1161.39     55.77 o 
   3   2   3     2488.03     2256.68     59.12 o 
   4   2   3      613.66      631.91     27.52 o 
   5   2   3      402.86      390.32     18.66 o 
   6   2   3        5.33        4.15      6.92 o 
   7   2   3      530.87      588.26     31.94 o 
   8   2   3        3.91       17.57     17.32 o 
   9   2   3        5.84        3.29     19.69 o 
  -9   3   3       24.35       25.16     14.97 o 
  -8   3   3       86.26      100.05     25.06 o 
  -7   3   3       47.85       45.18     18.04 o 
  -6   3   3     3315.56     3572.63    300.12 o 
  -5   3   3      712.85      765.63     39.31 o 
  -4   3   3        3.21        4.35      3.79 o 
  -3   3   3      774.06      857.94     20.36 o 
  -2   3   3      234.40      313.21     12.87 o 
  -1   3   3     3285.43     3421.79    115.28 o 
   0   3   3       72.75       63.00      5.37 o 
   1   3   3        2.79        1.20      2.50 o 
   2   3   3      827.74      950.18     59.13 o 
   3   3   3     1208.65     1149.19     54.91 o 
   4   3   3      340.09      330.72     13.83 o 
   5   3   3      675.88      664.83     21.42 o 
   6   3   3     1098.44     1118.24     30.09 o 
   7   3   3       83.72       78.61     17.07 o 
   8   3   3        1.98       16.18     17.36 o 
   9   3   3       20.01       36.92     35.16 o 
  -9   4   3       79.32       99.55     22.81 o 
  -8   4   3       53.20       65.70     18.59 o 
  -7   4   3      222.83      204.50     24.50 o 
  -6   4   3      572.76      578.78     32.30 o 
  -5   4   3      977.45      940.65     30.18 o 
  -4   4   3      405.23      471.67     16.65 o 
  -3   4   3      177.46      195.44     17.24 o 
  -2   4   3       88.42       79.92      9.29 o 
  -1   4   3      667.31      631.28     20.63 o 
   0   4   3     6235.04     6681.75    317.41 o 
   1   4   3      199.82      166.74      8.49 o 
   2   4   3     1339.39     1454.37    106.31 o 
   3   4   3     4903.17     4887.42    332.75 o 
   4   4   3        0.06        1.84      4.98 o 
   5   4   3     1525.88     1642.15     46.72 o 
   6   4   3      117.98      125.02     14.83 o 
   7   4   3      399.70      367.44     29.34 o 
   8   4   3        0.14        2.04     17.46 o 
   9   4   3      108.58      166.17     48.36 o 
  -9   5   3       32.49       24.37     18.02 o 
  -8   5   3      129.45      137.45     24.23 o 
  -7   5   3       55.21       57.94     16.76 o 
  -6   5   3      272.21      311.66     21.83 o 
  -5   5   3      184.82      182.63     16.30 o 
  -4   5   3      643.76      677.20     28.44 o 
  -3   5   3       44.07       27.66      7.33 o 
  -2   5   3      705.87      768.21     25.43 o 
  -1   5   3      231.53      296.06     16.22 o 
   0   5   3     1619.01     1593.75    119.29 o 
   1   5   3      513.30      534.77     40.40 o 
   2   5   3       82.33       95.07     10.13 o 
   3   5   3      630.69      707.94     43.50 o 
   4   5   3     2544.89     2629.70    163.99 o 
   5   5   3       79.35       86.74     12.23 o 
   6   5   3        6.73       10.79      9.61 o 
   7   5   3       39.10       33.24     15.41 o 
   8   5   3      132.33      156.12     31.37 o 
  -8   6   3        0.25        4.14     15.34 o 
  -7   6   3       57.44       50.21     19.31 o 
  -6   6   3      134.34      131.45     18.84 o 
  -5   6   3       43.43       28.46     11.18 o 
  -4   6   3        3.16        3.93      9.59 o 
  -3   6   3     1507.88     1500.36     43.27 o 
  -2   6   3       23.90       24.33      7.91 o 
  -1   6   3     2988.95     3192.93    149.22 o 
   0   6   3       10.68       34.03      7.56 o 
   1   6   3     1762.01     1730.98    118.40 o 
   2   6   3        1.27        4.28      5.19 o 
   3   6   3       96.40       97.93     11.81 o 
   4   6   3     1416.16     1457.07    119.03 o 
   5   6   3      581.44      619.59     38.05 o 
   6   6   3     1201.97     1140.16     46.73 o 
   7   6   3      208.16      192.86     24.92 o 
   8   6   3      218.33      233.25     37.41 o 
  -8   7   3       52.02       68.86     26.17 o 
  -7   7   3       16.75        7.65     15.38 o 
  -6   7   3      541.90      592.30     46.90 o 
  -5   7   3       33.46       45.74     16.96 o 
  -4   7   3        8.77        2.34      9.54 o 
  -3   7   3      222.47      262.00     34.14 o 
  -2   7   3     6852.66     7018.76    318.32 o 
  -1   7   3       56.87       58.51     11.27 o 
   0   7   3      627.26      662.87     31.63 o 
   1   7   3      611.98      614.00     54.40 o 
   2   7   3     3051.59     3074.83    187.23 o 
   3   7   3       41.78       33.81      9.22 o 
   4   7   3     1361.12     1425.02     81.90 o 
   5   7   3       65.92       60.74     13.56 o 
   6   7   3     1172.44     1153.37     49.06 o 
   7   7   3        0.05       10.15     13.71 o 
   8   7   3       25.66       25.26     24.51 o 
  -8   8   3       38.06       59.09     25.81 o 
  -7   8   3      206.21      151.40     30.88 o 
  -6   8   3      217.86      204.33     32.04 o 
  -5   8   3       96.36      100.36     23.21 o 
  -4   8   3     1400.77     1372.22    213.89 o 
  -3   8   3      311.47      237.46     35.67 o 
  -2   8   3      173.54      199.46     18.00 o 
  -1   8   3      143.81      141.04     19.75 o 
   0   8   3      127.63      129.81     15.43 o 
   1   8   3     3139.47     3181.97    238.40 o 
   2   8   3      740.49      756.55     46.45 o 
   3   8   3      758.46      765.60     44.00 o 
   4   8   3        0.59        1.51      8.64 o 
   5   8   3      341.90      367.80     25.01 o 
   6   8   3      146.12      142.94     23.40 o 
   7   8   3      292.96      254.58     30.16 o 
  -7   9   3        2.71        8.04     16.59 o 
  -6   9   3      141.08      134.85     29.19 o 
  -5   9   3       23.26       21.74     16.72 o 
  -4   9   3      886.32      922.53     58.52 o 
  -3   9   3       71.46       66.43     19.26 o 
  -2   9   3      270.72      244.15     56.03 o 
  -1   9   3       10.33       28.32     11.19 o 
   0   9   3     1255.04     1237.92     99.71 o 
   1   9   3      138.55      140.81     17.74 o 
   2   9   3      186.83      182.79     17.74 o 
   3   9   3      133.88      135.13     23.20 o 
   4   9   3     1813.59     1788.21    154.63 o 
   5   9   3      277.16      304.23     25.21 o 
   6   9   3       34.03       49.02     18.66 o 
   7   9   3       13.83       10.46     16.65 o 
  -7  10   3       34.74       20.33     21.64 o 
  -6  10   3       33.57       34.89     21.99 o 
  -5  10   3     1182.77     1206.08    185.21 o 
  -4  10   3       30.97       22.00     15.95 o 
  -3  10   3       77.50       41.97     20.39 o 
  -2  10   3      241.07      273.36     31.28 o 
  -1  10   3      544.72      614.48     41.23 o 
   0  10   3      324.39      319.82     31.22 o 
   1  10   3      117.55      122.54     21.27 o 
   2  10   3        0.23       -7.45      8.81 o 
   3  10   3     1465.83     1454.93     83.25 o 
   4  10   3       12.35        8.54     11.16 o 
   5  10   3      307.32      317.23     38.93 o 
   6  10   3       88.27       81.03     22.45 o 
  -6  11   3      609.08      644.84    134.54 o 
  -5  11   3        1.17       -5.94     16.66 o 
  -4  11   3       13.30        8.14     15.76 o 
  -3  11   3      431.18      407.82     40.21 o 
  -2  11   3      949.50      933.49     54.39 o 
  -1  11   3       37.11       45.52     18.44 o 
   0  11   3        7.68        4.51     10.58 o 
   1  11   3      257.56      245.39     25.24 o 
   2  11   3      791.04      812.82     50.23 o 
   3  11   3      719.15      666.31     50.61 o 
   4  11   3       46.54       34.79     13.74 o 
   5  11   3      313.55      262.91     31.12 o 
   6  11   3      110.43      114.80     26.28 o 
  -5  12   3        4.03      -18.73     20.24 o 
  -4  12   3        7.51        6.81     17.31 o 
  -3  12   3      399.18      382.61     41.58 o 
  -2  12   3        5.22        7.16     15.87 o 
  -1  12   3      258.22      256.79     34.19 o 
   0  12   3      133.64       98.14     24.81 o 
   1  12   3     1226.77     1152.97     73.00 o 
   2  12   3       88.42       73.55     19.66 o 
   3  12   3      322.97      306.93     31.01 o 
   4  12   3        5.00       -0.15     14.12 o 
   5  12   3        6.49        2.00     15.79 o 
  -4  13   3      492.67      535.54     78.29 o 
  -3  13   3       30.43       29.69     20.40 o 
  -2  13   3      222.87      252.92     37.05 o 
  -1  13   3        9.23       36.36     20.29 o 
   0  13   3      574.23      567.51     48.00 o 
   1  13   3        6.25        5.03     14.28 o 
   2  13   3      192.58      181.72     29.06 o 
   3  13   3      171.59      160.76     26.73 o 
   4  13   3       40.84        3.92     16.48 o 
  -2  14   3      167.49      210.91     61.10 o 
  -1  14   3      416.66      378.51     44.12 o 
   0  14   3       19.66        9.22     19.02 o 
   1  14   3       86.81      118.49     30.26 o 
   2  14   3       11.20        9.25     16.76 o 
  -8   0   4      588.91      564.78     63.92 o 
  -6   0   4       29.59        9.68     16.43 o 
  -4   0   4     1035.15      980.34     38.45 o 
  -2   0   4     3366.80     3311.07     55.64 o 
   0   0   4     5632.47     6219.94     56.02 o 
   2   0   4     4973.84     5711.08    344.55 o 
   4   0   4       31.79       14.55      6.56 o 
   6   0   4       86.63      109.28     18.87 o 
   8   0   4        7.10        5.74     22.80 o 
  -9   1   4       84.45      104.45     27.74 o 
  -8   1   4      118.57      147.87     28.52 o 
  -7   1   4      206.85      233.14     30.15 o 
  -6   1   4      577.23      592.83     38.98 o 
  -5   1   4      821.73      768.44     30.81 o 
  -4   1   4      535.80      489.62     19.99 o 
  -3   1   4      390.09      331.05     14.83 o 
  -2   1   4      128.14      205.74     36.53 o 
  -1   1   4     1646.91     1933.47     70.88 o 
   0   1   4     7992.81     8378.09    388.03 o 
   1   1   4      124.15      236.01     16.87 o 
   2   1   4      114.39       94.77      5.30 o 
   3   1   4     3178.48     2988.81    115.60 o 
   4   1   4       46.73       66.94      7.31 o 
   5   1   4       93.12       89.97      9.14 o 
   6   1   4      139.68      140.04     14.77 o 
   7   1   4      180.71      177.71     27.89 o 
   8   1   4       61.03       46.88     21.29 o 
   9   1   4      158.55      155.59     31.68 o 
  -9   2   4        5.41        0.98     17.63 o 
  -8   2   4      232.63      220.06     42.33 o 
  -7   2   4        1.23        3.20     13.47 o 
  -6   2   4      861.15      919.90     48.07 o 
  -5   2   4       12.98       10.34      7.73 o 
  -4   2   4     8202.61     8421.87    298.94 o 
  -3   2   4     1527.60     1531.46     41.77 o 
  -2   2   4      326.34      336.68     19.18 o 
  -1   2   4        8.97        6.47      3.28 o 
   0   2   4     1549.65     1371.84     49.03 o 
   1   2   4      461.29      606.29     30.01 o 
   2   2   4      387.72      334.48     12.80 o 
   3   2   4      698.60      787.00     26.44 o 
   4   2   4     2440.78     2413.45     48.08 o 
   5   2   4       28.82       30.63      6.46 o 
   6   2   4        4.27       12.63      9.08 o 
   7   2   4      127.38      119.08     23.06 o 
   8   2   4      120.05      129.48     27.79 o 
   9   2   4        3.11      -10.76     21.94 o 
  -9   3   4      436.03      498.06     48.00 o 
  -8   3   4      115.56      128.97     27.99 o 
  -7   3   4        3.52        1.17     13.39 o 
  -6   3   4      237.80      226.06     28.12 o 
  -5   3   4     2256.74     2254.84     79.63 o 
  -4   3   4      569.62      582.70     19.67 o 
  -3   3   4      376.02      340.68     15.60 o 
  -2   3   4      252.46      239.95     11.05 o 
  -1   3   4      355.25      304.34     11.70 o 
   0   3   4     1536.70     1528.92     67.90 o 
   1   3   4      424.86      485.98     22.99 o 
   2   3   4      339.94      380.66     19.97 o 
   3   3   4     1495.56     1362.45     60.65 o 
   4   3   4      167.44      157.70     12.08 o 
   5   3   4      285.37      323.11     15.35 o 
   6   3   4        2.59       -3.70      8.56 o 
   7   3   4      746.65      832.82     52.44 o 
   8   3   4        0.10      -11.82     13.84 o 
   9   3   4       13.42       24.64     23.11 o 
  -9   4   4       39.97       32.96     17.95 o 
  -8   4   4      555.09      558.67     38.04 o 
  -7   4   4       58.53       42.97     15.38 o 
  -6   4   4       70.82       53.88     13.80 o 
  -5   4   4       21.66       25.03      8.00 o 
  -4   4   4     3906.75     3860.61     82.84 o 
  -3   4   4      630.44      563.67     23.27 o 
  -2   4   4     1736.00     1791.50     65.46 o 
  -1   4   4     1439.50     1486.26     50.72 o 
   0   4   4      608.88      547.10     20.69 o 
   1   4   4     2818.92     3029.79    136.18 o 
   2   4   4      718.70      807.28     47.49 o 
   3   4   4       17.12       15.10      4.49 o 
   4   4   4       18.28       18.92      7.21 o 
   5   4   4       41.39       48.41      9.97 o 
   6   4   4      836.14      813.98     37.72 o 
   7   4   4       66.85       57.81     21.75 o 
   8   4   4       89.32       97.57     28.15 o 
  -9   5   4        3.03       10.14     16.88 o 
  -8   5   4        1.97       -2.96     12.51 o 
  -7   5   4      858.16      908.41     60.03 o 
  -6   5   4       10.80       18.61     11.52 o 
  -5   5   4        2.03       -0.40      7.19 o 
  -4   5   4      268.61      256.82     18.52 o 
  -3   5   4     1347.39     1321.82     35.71 o 
  -2   5   4      547.57      653.18     30.50 o 
  -1   5   4      157.41      131.11     12.39 o 
   0   5   4      407.33      486.60     32.05 o 
   1   5   4     3828.65     3616.52    186.71 o 
   2   5   4       25.03       32.25      5.72 o 
   3   5   4        3.54       10.05      5.62 o 
   4   5   4      543.93      578.90     45.03 o 
   5   5   4     1627.17     1814.09    129.41 o 
   6   5   4       85.13       57.89     15.45 o 
   7   5   4        1.78       15.43     18.27 o 
   8   5   4       16.66        4.34     21.03 o 
  -8   6   4      232.22      232.76     47.53 o 
  -7   6   4       93.32       86.16     23.96 o 
  -6   6   4      385.24      431.30     87.28 o 
  -5   6   4      120.43      113.39     25.50 o 
  -4   6   4      404.90      435.49     32.73 o 
  -3   6   4      131.49      177.38     16.09 o 
  -2   6   4     2309.35     2378.61     92.84 o 
  -1   6   4      132.85      170.84     15.05 o 
   0   6   4     2601.24     2527.39    176.29 o 
   1   6   4        3.78       11.88      6.19 o 
   2   6   4     1451.49     1332.95    110.89 o 
   3   6   4      334.50      361.43     19.06 o 
   4   6   4      250.86      219.50     17.32 o 
   5   6   4      169.53      149.69     25.07 o 
   6   6   4       75.77       63.57     17.01 o 
   7   6   4        6.59       22.79     19.47 o 
   8   6   4       61.26       81.37     29.04 o 
  -8   7   4       36.33       30.44     21.30 o 
  -7   7   4        6.71       11.81     16.03 o 
  -6   7   4       62.98       52.39     19.61 o 
  -5   7   4     1318.55     1399.34    123.14 o 
  -4   7   4        4.84        5.26     10.60 o 
  -3   7   4      197.36      175.21     23.37 o 
  -2   7   4       32.67       30.85      9.77 o 
  -1   7   4     2832.31     2947.35    112.42 o 
   0   7   4      172.12      195.56     14.87 o 
   1   7   4       12.46        3.67      5.74 o 
   2   7   4      163.11      180.21     17.39 o 
   3   7   4      978.92     1105.38     70.80 o 
   4   7   4      906.27      970.71     76.83 o 
   5   7   4       13.58       16.25     12.00 o 
   6   7   4       32.14       23.97     15.06 o 
   7   7   4      116.42      126.06     23.57 o 
   8   7   4        0.81      -20.23     20.23 o 
  -8   8   4        5.24       26.62     22.44 o 
  -7   8   4      180.45      175.03     33.06 o 
  -6   8   4      818.44      790.50    108.69 o 
  -5   8   4       60.57       66.52     21.05 o 
  -4   8   4     1131.29     1202.59     56.86 o 
  -3   8   4      174.56      192.54     25.67 o 
  -2   8   4      205.45      180.54     18.05 o 
  -1   8   4      155.00      182.00     18.96 o 
   0   8   4      879.94      939.69     53.60 o 
   1   8   4      172.42      174.21     22.44 o 
   2   8   4        4.20       10.16      7.77 o 
   3   8   4        1.87        3.98      7.17 o 
   4   8   4     1534.00     1467.19     90.27 o 
   5   8   4      443.21      392.38     31.18 o 
   6   8   4      139.26      103.76     21.41 o 
   7   8   4      105.00       94.05     23.08 o 
  -7   9   4      698.85      812.30    154.89 o 
  -6   9   4      246.29      209.03     49.89 o 
  -5   9   4       91.34       62.58     21.46 o 
  -4   9   4      109.15      106.74     24.31 o 
  -3   9   4     2965.23     2977.11    418.47 o 
  -2   9   4      582.02      563.55     61.80 o 
  -1   9   4     1628.58     1525.12     81.19 o 
   0   9   4      190.88      205.04     20.47 o 
   1   9   4     3939.04     4019.10    271.55 o 
   2   9   4      537.48      601.05     33.35 o 
   3   9   4       94.22       83.68     15.24 o 
   4   9   4       56.98       56.83     14.20 o 
   5   9   4     1538.91     1469.45     56.98 o 
   6   9   4       10.71       19.46     15.53 o 
   7   9   4       77.25       82.69     23.62 o 
  -6  10   4      248.00      275.49     72.52 o 
  -5  10   4      108.39       96.41     25.93 o 
  -4  10   4      392.07      407.97     40.48 o 
  -3  10   4       48.82       63.11     20.61 o 
  -2  10   4      936.72      983.77     53.29 o 
  -1  10   4       25.75       16.56     12.22 o 
   0  10   4      472.74      426.81     32.91 o 
   1  10   4     1206.01     1194.40    106.90 o 
   2  10   4      124.87      111.49     16.81 o 
   3  10   4      141.48      130.77     18.11 o 
   4  10   4        2.36        8.00     13.32 o 
   5  10   4      113.68       96.21     22.60 o 
   6  10   4      332.86      297.18     33.12 o 
  -6  11   4       12.67        9.54     19.56 o 
  -5  11   4      406.94      408.60     50.31 o 
  -4  11   4        7.82       -0.63     14.53 o 
  -3  11   4       37.80       22.67     16.59 o 
  -2  11   4       26.58       31.13     17.62 o 
  -1  11   4     1051.65     1061.63     57.25 o 
   0  11   4        7.59       23.73     12.94 o 
   1  11   4      130.94      171.97     22.63 o 
   2  11   4       18.24        6.83     11.43 o 
   3  11   4       89.86      122.49     18.87 o 
   4  11   4       79.84       58.99     20.05 o 
   5  11   4      209.19      144.18     26.71 o 
  -5  12   4        8.61       -2.58     16.37 o 
  -4  12   4      162.20      184.07     33.99 o 
  -3  12   4       10.00        9.89     15.42 o 
  -2  12   4      315.91      348.19     48.49 o 
  -1  12   4        1.03       -0.76     13.25 o 
   0  12   4      611.19      586.49     45.51 o 
   1  12   4       77.30       95.03     20.50 o 
   2  12   4      333.28      340.22     43.28 o 
   3  12   4        8.08       13.50     14.30 o 
   4  12   4      346.96      277.01     32.18 o 
  -4  13   4        5.00       -6.84     18.38 o 
  -3  13   4      273.72      293.78     95.64 o 
  -2  13   4      162.54      122.97     30.10 o 
  -1  13   4      391.46      387.96     42.14 o 
   0  13   4       38.78       47.67     21.82 o 
   1  13   4      485.13      493.93     37.72 o 
   2  13   4      236.76      262.10     30.48 o 
   3  13   4        3.99        3.45     14.34 o 
  -2  14   4      137.83      138.54     32.08 o 
  -1  14   4       21.65       13.74     19.42 o 
   0  14   4      271.01      277.43     40.02 o 
   1  14   4        8.44        9.84     18.84 o 
  -9   0   5       26.03       36.50     28.71 o 
  -7   0   5      472.80      472.81     55.74 o 
  -5   0   5      581.07      592.67     34.94 o 
  -3   0   5       40.84       64.34     14.46 o 
  -1   0   5     5825.75     5716.31    246.46 o 
   1   0   5       65.50       57.46     14.50 o 
   3   0   5     4941.89     4902.21    130.44 o 
   5   0   5      256.46      275.95     24.96 o 
   7   0   5      218.47      305.90     49.24 o 
   9   0   5        0.65       16.72     30.47 o 
  -9   1   5      100.07       78.23     33.63 o 
  -8   1   5       53.41       70.70     22.54 o 
  -7   1   5      325.52      314.55     34.17 o 
  -6   1   5      400.40      375.20     33.19 o 
  -5   1   5      631.15      636.79     29.23 o 
  -4   1   5     2689.42     2471.48     44.32 o 
  -3   1   5     2666.65     2423.70     41.13 o 
  -2   1   5     3788.39     4061.14    141.77 o 
  -1   1   5     2254.31     2031.13     44.40 o 
   0   1   5     4731.96     4394.15    210.13 o 
   1   1   5     3895.33     4083.95    207.66 o 
   2   1   5     3417.66     3550.95    160.71 o 
   3   1   5       34.66       35.53      4.22 o 
   4   1   5       60.75       71.26      7.54 o 
   5   1   5        0.03        6.00      7.22 o 
   6   1   5      378.68      364.47     26.47 o 
   7   1   5       21.95        9.43     16.07 o 
   8   1   5       73.31       75.47     25.39 o 
  -9   2   5       85.43       92.19     28.47 o 
  -8   2   5        2.54       -2.29     14.58 o 
  -7   2   5      459.55      504.99     41.05 o 
  -6   2   5       39.42       27.62     12.74 o 
  -5   2   5     2356.06     2370.01     70.19 o 
  -4   2   5      874.38      878.93     27.33 o 
  -3   2   5     2880.98     2655.56     46.55 o 
  -2   2   5      551.86      532.66     16.11 o 
  -1   2   5     1104.11     1103.41     35.56 o 
   0   2   5     3148.91     3369.41    138.48 o 
   1   2   5     1868.24     1916.84     62.60 o 
   2   2   5     1668.07     2163.00    117.98 o 
   3   2   5     1168.75     1472.96     73.39 o 
   4   2   5       59.25       57.78      6.16 o 
   5   2   5      569.84      546.70     46.36 o 
   6   2   5       40.97       34.41     15.89 o 
   7   2   5       50.59       62.72     17.48 o 
   8   2   5        6.61        1.81     17.10 o 
  -9   3   5       18.93       24.44     14.81 o 
  -8   3   5      114.27      117.03     27.61 o 
  -7   3   5      121.40      121.42     25.27 o 
  -6   3   5     1526.86     1503.12     62.66 o 
  -5   3   5       90.67       75.23     13.46 o 
  -4   3   5      349.16      316.03     17.42 o 
  -3   3   5      949.74      904.86     25.93 o 
  -2   3   5     1611.60     1738.49     39.03 o 
  -1   3   5     4741.82     4932.02    141.47 o 
   0   3   5     7472.42     6976.00    216.50 o 
   1   3   5     3900.42     4433.99    189.78 o 
   2   3   5      616.67      715.91     36.12 o 
   3   3   5       18.09       12.32      4.56 o 
   4   3   5     1087.22     1140.79     65.17 o 
   5   3   5      174.89      184.26     18.13 o 
   6   3   5      177.82      149.60     24.76 o 
   7   3   5       17.83       21.21     17.13 o 
   8   3   5       52.90       40.35     22.94 o 
  -9   4   5        9.37       16.33     16.58 o 
  -8   4   5       39.01       43.73     16.33 o 
  -7   4   5      332.39      347.75     33.56 o 
  -6   4   5      129.54      134.52     19.98 o 
  -5   4   5      714.66      789.56     35.62 o 
  -4   4   5       12.40        6.67      5.79 o 
  -3   4   5     1912.85     1773.54     78.75 o 
  -2   4   5      583.44      619.61     27.43 o 
  -1   4   5     1044.67     1079.80     48.65 o 
   0   4   5      627.93      637.68     23.93 o 
   1   4   5      146.39      181.26      9.85 o 
   2   4   5     1077.81     1219.91     68.10 o 
   3   4   5      911.18     1014.71     48.86 o 
   4   4   5     1640.99     1593.66     44.39 o 
   5   4   5        2.59       -5.15      7.12 o 
   6   4   5      158.94      157.58     27.23 o 
   7   4   5      731.06      804.86     52.33 o 
   8   4   5        3.52        0.91     20.32 o 
  -8   5   5       15.00       16.09     14.59 o 
  -7   5   5       66.06       62.10     17.33 o 
  -6   5   5     1076.57     1016.54     44.40 o 
  -5   5   5        9.65       18.12      9.69 o 
  -4   5   5      668.70      657.18     28.84 o 
  -3   5   5      119.91      127.00     14.10 o 
  -2   5   5     4773.74     4792.32    154.42 o 
  -1   5   5        3.16        5.62      4.67 o 
   0   5   5       25.87       16.40      5.44 o 
   1   5   5      143.73      170.95     15.12 o 
   2   5   5     1173.38     1103.87     52.57 o 
   3   5   5       64.43       62.82      9.31 o 
   4   5   5      878.39      880.54     35.26 o 
   5   5   5      129.89      137.70     19.02 o 
   6   5   5      291.28      226.45     31.42 o 
   7   5   5        7.05        9.66     18.76 o 
   8   5   5       97.95       65.16     25.26 o 
  -8   6   5       35.84       23.35     19.69 o 
  -7   6   5      481.82      516.85     44.41 o 
  -6   6   5      132.38      131.47     29.00 o 
  -5   6   5      471.15      484.16     37.02 o 
  -4   6   5        0.83       -4.47      8.68 o 
  -3   6   5      795.01      821.84     41.04 o 
  -2   6   5       12.61        5.56      6.23 o 
  -1   6   5      812.60      906.99     31.23 o 
   0   6   5       16.53       20.31      6.09 o 
   1   6   5     1391.11     1491.82     78.16 o 
   2   6   5      560.98      582.24     48.41 o 
   3   6   5      673.81      686.46     40.09 o 
   4   6   5        2.12       -3.19      7.28 o 
   5   6   5       48.63       54.94     14.82 o 
   6   6   5        2.09        5.23     15.62 o 
   7   6   5        1.15       -1.39     16.66 o 
   8   6   5        0.06        6.81     23.10 o 
  -8   7   5      291.16      296.33     41.28 o 
  -7   7   5        0.65        2.05     14.91 o 
  -6   7   5       24.62       21.84     16.37 o 
  -5   7   5       20.10       11.52     13.16 o 
  -4   7   5     2215.25     2169.60    233.66 o 
  -3   7   5        8.66       16.58      9.25 o 
  -2   7   5      422.85      475.34     25.90 o 
  -1   7   5       13.78       12.61      7.84 o 
   0   7   5     5642.87     5591.97    230.85 o 
   1   7   5       89.98       81.53     11.41 o 
   2   7   5     1290.95     1249.12     95.05 o 
   3   7   5       48.60       30.51      9.54 o 
   4   7   5       10.78        4.35      9.87 o 
   5   7   5       96.51       86.19     18.10 o 
   6   7   5       89.85       51.40     22.68 o 
   7   7   5        6.08       -5.45     17.78 o 
  -7   8   5       44.96       30.75     19.98 o 
  -6   8   5        8.15        4.36     17.98 o 
  -5   8   5      698.13      689.81    108.70 o 
  -4   8   5       13.02       22.15     14.91 o 
  -3   8   5      642.69      696.74    109.35 o 
  -2   8   5      372.08      409.88     26.36 o 
  -1   8   5      705.13      746.84     32.56 o 
   0   8   5     1279.48     1338.72     72.16 o 
   1   8   5      923.31     1035.10     77.21 o 
   2   8   5     2987.41     2908.65    180.39 o 
   3   8   5       50.32       45.32     11.35 o 
   4   8   5      568.32      520.94     33.41 o 
   5   8   5      270.50      292.57     28.47 o 
   6   8   5       76.25       77.37     20.40 o 
   7   8   5       71.21       59.70     27.36 o 
  -7   9   5       72.18       59.63     34.05 o 
  -6   9   5      756.49      810.06    178.11 o 
  -5   9   5       53.25       39.58     18.66 o 
  -4   9   5       23.75       16.95     16.06 o 
  -3   9   5       72.01       49.42     17.15 o 
  -2   9   5     2994.66     3054.17    224.83 o 
  -1   9   5     3012.01     3033.67     93.89 o 
   0   9   5       53.83       61.60     14.61 o 
   1   9   5      600.65      590.05     35.88 o 
   2   9   5     1444.72     1492.25    134.85 o 
   3   9   5        0.04        3.72      8.99 o 
   4   9   5      389.23      309.85     29.07 o 
   5   9   5        0.04       -1.94     12.67 o 
   6   9   5      192.38      157.98     26.07 o 
  -6  10   5       36.13        7.88     18.33 o 
  -5  10   5      332.69      459.31     77.81 o 
  -4  10   5        0.84        0.76     14.01 o 
  -3  10   5      820.00      809.24     51.19 o 
  -2  10   5      106.11       78.99     21.94 o 
  -1  10   5      766.28      797.50     37.78 o 
   0  10   5       17.51       11.30     11.22 o 
   1  10   5      101.85      102.56     18.30 o 
   2  10   5      335.79      314.41     23.85 o 
   3  10   5     1138.09     1129.03     49.61 o 
   4  10   5        2.72        1.90     12.54 o 
   5  10   5        1.38        4.32     13.99 o 
   6  10   5      164.68      166.19     28.44 o 
  -6  11   5      169.47      169.66     52.16 o 
  -5  11   5       36.74       34.64     20.99 o 
  -4  11   5      970.64      932.13    147.29 o 
  -3  11   5      111.41       99.39     25.81 o 
  -2  11   5      466.96      500.43     45.85 o 
  -1  11   5      458.59      436.20     39.37 o 
   0  11   5      352.13      374.37     29.92 o 
   1  11   5      200.27      221.22     40.22 o 
   2  11   5       89.70      100.80     19.62 o 
   3  11   5        6.73        8.18     13.01 o 
   4  11   5      483.81      401.79     36.02 o 
   5  11   5       61.48       36.46     19.33 o 
  -5  12   5      215.23      227.54     51.11 o 
  -4  12   5       61.73       54.97     23.83 o 
  -3  12   5      191.85      213.75     73.61 o 
  -2  12   5       11.77       19.55     16.92 o 
  -1  12   5      183.11      204.01     52.85 o 
   0  12   5        0.10       -4.18     12.72 o 
   1  12   5      430.11      468.56     50.52 o 
   2  12   5       38.78       28.02     15.98 o 
   3  12   5      219.00      193.78     34.37 o 
   4  12   5        6.49        4.78     15.98 o 
  -3  13   5      170.21      137.03     32.55 o 
  -2  13   5      535.47      473.56     57.15 o 
  -1  13   5      415.79      447.36     45.77 o 
   0  13   5      407.07      433.71     44.44 o 
   1  13   5       26.30       20.29     17.16 o 
   2  13   5      533.18      594.81     63.77 o 
   3  13   5      139.45      116.64     31.94 o 
   0  14   5        1.31       -6.40     16.83 o 
  -8   0   6       25.59       30.26     24.68 o 
  -6   0   6      169.15      201.50     39.10 o 
  -4   0   6     1381.60     1191.51     45.85 o 
  -2   0   6      291.15      372.08     22.44 o 
   0   0   6     2784.88     2425.92     84.23 o 
   2   0   6      407.17      366.29     33.99 o 
   4   0   6     2993.93     2979.85    354.76 o 
   6   0   6       69.76      103.68     34.03 o 
   8   0   6       98.89       77.95     37.97 o 
  -9   1   6       69.88       61.32     24.67 o 
  -8   1   6       56.81       51.62     21.75 o 
  -7   1   6       37.74       29.58     16.19 o 
  -6   1   6      404.40      379.50     30.21 o 
  -5   1   6     1101.24     1046.43     33.16 o 
  -4   1   6      106.15      100.06     12.73 o 
  -3   1   6     4398.68     4287.37     64.07 o 
  -2   1   6      323.38      306.36     14.59 o 
  -1   1   6    10448.08     9496.17    239.66 o 
   0   1   6      731.34      756.20     23.70 o 
   1   1   6       53.21       99.41     10.87 o 
   2   1   6       33.88       26.95      5.37 o 
   3   1   6     1164.36     1192.47     69.22 o 
   4   1   6      144.88      153.41     15.90 o 
   5   1   6        2.52       -3.10      7.33 o 
   6   1   6       15.91       12.23     10.93 o 
   7   1   6       56.74       82.74     24.39 o 
   8   1   6       37.64       22.57     21.62 o 
  -9   2   6        1.44        5.04     17.06 o 
  -8   2   6      170.60      172.51     40.07 o 
  -7   2   6        0.64       -0.56     13.18 o 
  -6   2   6      198.99      192.04     21.08 o 
  -5   2   6      230.97      187.12     16.80 o 
  -4   2   6      586.71      501.69     22.11 o 
  -3   2   6      109.92      105.44     11.26 o 
  -2   2   6     7809.51     7652.28    129.73 o 
  -1   2   6     1223.11     1206.78     29.92 o 
   0   2   6      991.47      868.17     43.87 o 
   1   2   6      128.26      155.34      8.25 o 
   2   2   6     3312.18     3100.53    155.76 o 
   3   2   6       71.36       49.41      7.94 o 
   4   2   6       39.67       41.55     10.46 o 
   5   2   6       87.93       96.76     22.38 o 
   6   2   6      771.03      845.50     82.07 o 
   7   2   6      142.55      138.14     22.63 o 
   8   2   6        2.21        0.38     19.22 o 
  -9   3   6      126.90      119.98     22.11 o 
  -8   3   6       52.82       62.23     23.16 o 
  -7   3   6      735.63      759.45     50.94 o 
  -6   3   6      117.96      138.92     25.02 o 
  -5   3   6     1059.06     1078.81     38.28 o 
  -4   3   6      102.99       83.64     10.38 o 
  -3   3   6      533.80      472.00     18.16 o 
  -2   3   6      465.48      437.34     17.60 o 
  -1   3   6     1050.77      974.45     38.42 o 
   0   3   6       70.85      134.50      9.94 o 
   1   3   6     4319.53     4306.51     97.72 o 
   2   3   6        9.25       10.31      3.86 o 
   3   3   6      527.73      526.96     35.00 o 
   4   3   6        2.68       12.28      8.37 o 
   5   3   6     1123.91     1063.60     74.34 o 
   6   3   6       81.77       84.84     23.02 o 
   7   3   6       34.88       37.48     20.28 o 
   8   3   6        5.29        1.23     20.32 o 
  -8   4   6      272.94      263.46     30.36 o 
  -7   4   6        0.05       -2.21     10.56 o 
  -6   4   6        1.77        0.59     10.14 o 
  -5   4   6      414.19      409.68     26.48 o 
  -4   4   6      726.64      724.14     27.04 o 
  -3   4   6      321.02      301.43     17.25 o 
  -2   4   6      130.53      122.99     11.72 o 
  -1   4   6      120.94      112.93      9.31 o 
   0   4   6     3221.98     3234.50    108.06 o 
   1   4   6      427.69      503.41     19.90 o 
   2   4   6     1399.32     1446.04     68.00 o 
   3   4   6       77.99       71.39      9.70 o 
   4   4   6      664.15      725.50     31.47 o 
   5   4   6      390.62      357.52     34.16 o 
   6   4   6       88.33       76.94     22.15 o 
   7   4   6      309.46      278.63     56.20 o 
   8   4   6      143.14      137.51     33.02 o 
  -8   5   6       86.42       94.38     22.23 o 
  -7   5   6        3.93        1.89     12.36 o 
  -6   5   6       16.09       12.24     12.01 o 
  -5   5   6     1134.79     1146.75     45.03 o 
  -4   5   6       64.43       74.47     13.88 o 
  -3   5   6     1177.56     1142.84     50.24 o 
  -2   5   6       93.57       89.58     11.26 o 
  -1   5   6     5225.80     5253.17    213.73 o 
   0   5   6      109.57      100.01      9.10 o 
   1   5   6      609.70      663.62     38.76 o 
   2   5   6       60.27       61.33      7.70 o 
   3   5   6      215.79      186.84     18.48 o 
   4   5   6        0.10       -0.36      8.23 o 
   5   5   6       36.92       31.08     17.53 o 
   6   5   6       22.46       14.48     17.67 o 
   7   5   6       16.74       14.10     19.76 o 
   8   5   6       14.58       20.19     24.17 o 
  -8   6   6       54.37       53.29     23.22 o 
  -7   6   6       59.69       38.08     21.12 o 
  -6   6   6      272.90      304.07     34.85 o 
  -5   6   6       43.93       46.01     17.16 o 
  -4   6   6     1428.92     1315.66    179.14 o 
  -3   6   6      255.14      284.70     21.37 o 
  -2   6   6     1326.79     1440.45     80.31 o 
  -1   6   6     1547.86     1530.32     57.92 o 
   0   6   6     1167.13     1166.15     37.86 o 
   1   6   6       31.80       18.24      6.21 o 
   2   6   6      887.98      984.09     89.36 o 
   3   6   6      899.59      870.51     51.17 o 
   4   6   6      857.06      925.48     39.38 o 
   5   6   6      307.38      297.12     35.10 o 
   6   6   6      159.48      149.80     29.76 o 
   7   6   6      164.33      130.51     31.24 o 
  -8   7   6       14.84        2.91     18.74 o 
  -7   7   6      688.39      787.42     89.36 o 
  -6   7   6        1.08       -2.29     14.77 o 
  -5   7   6        1.62        0.28     12.27 o 
  -4   7   6        8.71        9.63     12.18 o 
  -3   7   6     7757.70     7894.09    321.85 o 
  -2   7   6      101.60      103.72     15.12 o 
  -1   7   6      328.46      347.13     22.55 o 
   0   7   6      166.78      169.87     14.97 o 
   1   7   6     1732.72     1794.65     90.36 o 
   2   7   6        0.69        0.95      6.41 o 
   3   7   6      119.05       90.59     16.88 o 
   4   7   6       26.50       17.44     12.47 o 
   5   7   6      179.79      169.62     30.92 o 
   6   7   6       11.89        4.78     18.91 o 
   7   7   6       15.06       31.02     24.67 o 
  -7   8   6       59.38       68.82     27.85 o 
  -6   8   6       94.83       99.12     44.57 o 
  -5   8   6       42.97       71.90     28.50 o 
  -4   8   6      385.98      378.31    106.22 o 
  -3   8   6     1358.86     1389.13    202.02 o 
  -2   8   6      935.23     1050.39     54.91 o 
  -1   8   6     4236.29     4255.77    268.41 o 
   0   8   6     1699.46     1716.44     78.00 o 
   1   8   6      966.29     1026.21     68.66 o 
   2   8   6       25.91       29.81     10.20 o 
   3   8   6      312.59      302.05     26.41 o 
   4   8   6      549.83      557.00     34.95 o 
   5   8   6      288.16      239.06     35.84 o 
   6   8   6       69.58       65.14     27.16 o 
   7   8   6       90.33      103.74     32.55 o 
  -7   9   6       48.16       14.57     22.30 o 
  -6   9   6        0.30        1.21     15.26 o 
  -5   9   6      669.53      677.14    103.15 o 
  -4   9   6       17.84        8.41     15.10 o 
  -3   9   6       16.24       24.05     18.96 o 
  -2   9   6       16.79       19.25     12.01 o 
  -1   9   6      183.65      199.90     21.50 o 
   0   9   6      209.78      205.37     21.62 o 
   1   9   6     1800.25     1737.48     80.27 o 
   2   9   6      472.31      430.76     31.04 o 
   3   9   6       75.19       41.43     15.29 o 
   4   9   6        1.52       -7.98     12.29 o 
   5   9   6      412.73      369.11     33.05 o 
   6   9   6       11.62        0.92     20.25 o 
  -6  10   6      113.32      128.85     31.68 o 
  -5  10   6        3.95        8.44     16.94 o 
  -4  10   6      543.57      536.46     48.01 o 
  -3  10   6       91.43       91.40     24.31 o 
  -2  10   6        6.27        1.88     13.79 o 
  -1  10   6      509.97      485.05     31.72 o 
   0  10   6     1751.51     1791.30    113.86 o 
   1  10   6        1.60        2.08      9.51 o 
   2  10   6      406.37      406.40     31.78 o 
   3  10   6      374.15      326.80     31.08 o 
   4  10   6      293.60      332.06     32.08 o 
   5  10   6        0.87        2.71     14.92 o 
  -5  11   6       43.21       34.42     21.74 o 
  -4  11   6      242.39      205.30     34.94 o 
  -3  11   6     1520.65     1543.74    154.18 o 
  -2  11   6      203.09      216.43     50.42 o 
  -1  11   6      198.80      198.10     30.70 o 
   0  11   6      183.54      177.55     23.39 o 
   1  11   6     1302.80     1334.80     63.40 o 
   2  11   6       29.95       20.72     15.53 o 
   3  11   6       30.69       15.98     16.56 o 
   4  11   6       23.62       16.25     16.75 o 
   5  11   6       59.63       46.56     21.24 o 
  -4  12   6      458.64      439.58     69.74 o 
  -3  12   6        1.71       -0.47     16.28 o 
  -2  12   6      384.28      426.27     74.31 o 
  -1  12   6       24.29        7.47     16.19 o 
   0  12   6      164.01      165.16     24.77 o 
   1  12   6      338.30      333.34     31.18 o 
   2  12   6      432.24      465.65     47.07 o 
   3  12   6       61.49       51.91     21.45 o 
   4  12   6       48.90       32.85     19.55 o 
  -3  13   6      290.38      303.85     44.51 o 
  -2  13   6      143.81      125.22     31.94 o 
  -1  13   6      429.52      400.97     44.74 o 
   0  13   6       36.27       44.28     22.14 o 
   1  13   6      186.31      183.05     34.86 o 
   2  13   6        4.94       13.81     20.60 o 
  -9   0   7        0.48      -12.57     23.55 o 
  -7   0   7       38.47       38.01     25.27 o 
  -5   0   7        9.20        0.32     10.67 o 
  -3   0   7     5938.55     5736.40    117.48 o 
  -1   0   7      137.33      136.59     14.67 o 
   1   0   7     6003.46     6782.86    139.81 o 
   3   0   7      299.11      393.84     38.14 o 
   5   0   7      948.59      798.28     68.83 o 
   7   0   7        8.46        5.74     23.85 o 
  -9   1   7        1.58      -10.83     17.11 o 
  -8   1   7       38.09       43.39     20.01 o 
  -7   1   7      296.52      282.40     57.98 o 
  -6   1   7        1.83        6.23      8.87 o 
  -5   1   7      498.65      495.59     24.84 o 
  -4   1   7     1080.63      979.54     31.32 o 
  -3   1   7       36.76       36.05      8.62 o 
  -2   1   7      710.24      716.72     22.94 o 
  -1   1   7      100.79      105.34      7.46 o 
   0   1   7     3586.21     3543.44    122.18 o 
   1   1   7        0.33       -0.34      4.06 o 
   2   1   7     1629.44     1627.10    127.87 o 
   3   1   7      251.09      267.35     23.57 o 
   4   1   7       73.58       82.64     14.12 o 
   5   1   7      133.86      174.65     24.45 o 
   6   1   7       50.20       67.14     17.36 o 
   7   1   7        0.25       -1.15     18.55 o 
   8   1   7       76.47       49.82     26.65 o 
  -9   2   7       69.73       84.15     28.02 o 
  -8   2   7       33.93       26.94     18.71 o 
  -7   2   7       22.19       -0.50     12.83 o 
  -6   2   7       28.36       26.48     13.33 o 
  -5   2   7     2499.39     2447.11     62.46 o 
  -4   2   7      633.13      595.10     26.03 o 
  -3   2   7      100.10      106.06     11.99 o 
  -2   2   7      380.77      372.37     12.76 o 
  -1   2   7    13420.59    13058.50    286.11 o 
   0   2   7      205.58      203.34     10.14 o 
   1   2   7     1176.81     1126.25     68.56 o 
   2   2   7     1222.78     1435.30     67.67 o 
   3   2   7     5368.12     5440.04    410.86 o 
   4   2   7       90.66       90.35     14.84 o 
   5   2   7       42.01       34.40     15.34 o 
   6   2   7        0.64        7.74     16.50 o 
   7   2   7      370.90      354.97     32.47 o 
   8   2   7       16.42       17.23     23.75 o 
  -8   3   7       21.92       12.06     12.22 o 
  -7   3   7       82.10       72.40     15.89 o 
  -6   3   7     1668.64     1631.80     46.48 o 
  -5   3   7      101.87       99.68     12.74 o 
  -4   3   7      214.20      204.38     15.03 o 
  -3   3   7      197.67      201.36     13.66 o 
  -2   3   7      462.05      417.72     15.60 o 
  -1   3   7      451.62      478.84     16.21 o 
   0   3   7       11.55       11.43      4.64 o 
   1   3   7      753.18      751.85     17.18 o 
   2   3   7     1280.60     1327.48     81.49 o 
   3   3   7      294.39      270.85     20.45 o 
   4   3   7     1418.25     1328.04    124.95 o 
   5   3   7      333.37      404.23     47.23 o 
   6   3   7      310.19      355.61     43.84 o 
   7   3   7       77.29       94.28     27.07 o 
   8   3   7      121.37      136.15     33.43 o 
  -8   4   7       54.62       38.50     16.49 o 
  -7   4   7      166.91      171.96     25.12 o 
  -6   4   7      123.76      120.00     20.47 o 
  -5   4   7       34.99       29.71     10.31 o 
  -4   4   7      203.97      212.33     15.61 o 
  -3   4   7     2599.50     2524.87     80.70 o 
  -2   4   7        7.02       12.63      5.52 o 
  -1   4   7      218.91      188.44     11.54 o 
   0   4   7      506.16      591.87     30.20 o 
   1   4   7     2512.07     2430.36     46.35 o 
   2   4   7       61.93       46.26      8.69 o 
   3   4   7      829.42      847.07     32.73 o 
   4   4   7      144.13      128.98     23.71 o 
   5   4   7      461.41      432.44     57.29 o 
   6   4   7        7.42       12.38     17.37 o 
   7   4   7      165.76      131.37     30.33 o 
   8   4   7       13.32       -0.61     22.79 o 
  -8   5   7       52.56       52.36     19.73 o 
  -7   5   7       57.41       66.94     19.78 o 
  -6   5   7       18.52       11.35     12.06 o 
  -5   5   7        9.00        2.16      9.69 o 
  -4   5   7      741.85      772.44     39.87 o 
  -3   5   7      704.66      681.22     33.18 o 
  -2   5   7      935.38      968.76     38.31 o 
  -1   5   7       31.77       32.95      7.20 o 
   0   5   7     1946.47     1912.36     74.53 o 
   1   5   7        8.13       19.25      6.03 o 
   2   5   7      412.61      383.20     19.16 o 
   3   5   7      392.45      445.93     36.12 o 
   4   5   7      182.36      199.72     29.22 o 
   5   5   7       34.32       33.39     18.75 o 
   6   5   7       55.60       41.91     22.23 o 
   7   5   7       23.61       23.15     21.39 o 
  -8   6   7       31.31       27.58     20.79 o 
  -7   6   7       15.20        7.07     17.50 o 
  -6   6   7      106.46       99.89     36.54 o 
  -5   6   7      423.78      415.02     53.25 o 
  -4   6   7      336.97      312.91     24.51 o 
  -3   6   7     1918.33     1881.43    111.65 o 
  -2   6   7     2044.58     2030.75     79.88 o 
  -1   6   7     2322.16     2314.17    106.01 o 
   0   6   7      558.38      486.13     19.02 o 
   1   6   7     1816.64     1775.13     67.61 o 
   2   6   7       16.33       15.96     10.47 o 
   3   6   7     1137.29     1075.57     65.17 o 
   4   6   7      465.57      450.85     40.29 o 
   5   6   7       82.19       59.87     23.80 o 
   6   6   7       31.44       31.26     21.55 o 
   7   6   7      130.11      124.12     35.18 o 
  -7   7   7       97.73       86.92     27.49 o 
  -6   7   7      523.65      556.07     45.90 o 
  -5   7   7      158.72      144.23     27.06 o 
  -4   7   7      103.44      106.06     22.36 o 
  -3   7   7      188.99      182.64     20.05 o 
  -2   7   7     1296.01     1472.02     48.39 o 
  -1   7   7        0.13       -1.24      5.80 o 
   0   7   7     2334.60     2309.37     72.06 o 
   1   7   7        2.32       -4.11      5.32 o 
   2   7   7      593.70      530.74     30.72 o 
   3   7   7      130.31      111.61     18.01 o 
   4   7   7      197.63      190.48     31.40 o 
   5   7   7        5.03        8.52     19.61 o 
   6   7   7        6.94       12.05     20.85 o 
   7   7   7       43.50       21.53     24.32 o 
  -7   8   7       50.92       43.52     23.66 o 
  -6   8   7      135.12      138.45     42.27 o 
  -5   8   7      453.17      429.52     99.23 o 
  -4   8   7       73.06       87.56     22.68 o 
  -3   8   7       32.67       39.04     16.96 o 
  -2   8   7      621.79      598.09     31.97 o 
  -1   8   7     2736.21     2777.39    122.55 o 
   0   8   7      361.79      345.67     21.34 o 
   1   8   7      869.25      865.54     60.07 o 
   2   8   7      237.46      217.42     23.22 o 
   3   8   7      685.07      558.45     34.40 o 
   4   8   7      190.79      210.19     33.68 o 
   5   8   7      119.27       90.26     34.91 o 
   6   8   7       54.18       53.01     27.30 o 
  -6   9   7       33.66       31.68     32.10 o 
  -5   9   7      125.63      131.84     29.31 o 
  -4   9   7      325.21      287.80     55.74 o 
  -3   9   7      167.83      195.70     29.52 o 
  -2   9   7      119.73      129.85     19.84 o 
  -1   9   7      258.20      253.20     26.64 o 
   0   9   7       12.70        6.22      9.47 o 
   1   9   7      100.90       78.34     18.04 o 
   2   9   7      824.67      865.41     42.27 o 
   3   9   7      145.19      133.08     22.07 o 
   4   9   7      226.69      218.13     36.27 o 
   5   9   7        9.70        9.08     22.61 o 
   6   9   7      449.27      420.88     50.14 o 
  -6  10   7      173.52      157.02     33.86 o 
  -5  10   7       41.24       36.43     22.29 o 
  -4  10   7       16.94       24.17     19.27 o 
  -3  10   7     1716.96     1710.96    168.76 o 
  -2  10   7      725.17      713.37     80.45 o 
  -1  10   7      117.12      117.42     20.28 o 
   0  10   7     1274.31     1344.94     81.11 o 
   1  10   7      510.97      501.71     43.40 o 
   2  10   7       53.46       35.20     16.87 o 
   3  10   7      220.45      177.67     26.09 o 
   4  10   7      140.79      106.30     23.34 o 
   5  10   7      499.34      513.71     52.86 o 
  -5  11   7        0.71        3.97     19.18 o 
  -4  11   7        4.98        1.71     18.09 o 
  -3  11   7      124.05      140.85     29.97 o 
  -2  11   7     1570.93     1738.50     82.69 o 
  -1  11   7       30.82        5.48     13.12 o 
   0  11   7      388.41      380.47     31.54 o 
   1  11   7       11.51        4.46     18.30 o 
   2  11   7      234.24      245.04     29.49 o 
   3  11   7        5.20       -2.89     14.91 o 
   4  11   7      249.93      215.22     30.34 o 
  -4  12   7       82.49      106.97     30.62 o 
  -3  12   7       31.12       60.07     23.54 o 
  -2  12   7        5.02        0.51     16.06 o 
  -1  12   7     1526.91     1546.52    176.13 o 
   0  12   7      185.77      219.52     35.18 o 
   1  12   7       27.24       22.88     20.75 o 
   2  12   7      226.07      221.73     35.87 o 
   3  12   7      650.72      683.58     46.29 o 
  -2  13   7      401.92      357.28     59.56 o 
  -1  13   7       92.64       67.39     25.60 o 
   0  13   7      435.39      515.05     71.67 o 
   1  13   7       28.02       17.31     20.09 o 
  -8   0   8        2.34       -3.27     22.17 o 
  -6   0   8     1113.63     1198.28     57.69 o 
  -4   0   8      845.52      802.32     41.72 o 
  -2   0   8     6019.69     5813.90    124.39 o 
   0   0   8       31.81       34.31      8.38 o 
   2   0   8     2627.70     3001.62    102.67 o 
   4   0   8      238.33      218.68     29.57 o 
   6   0   8      367.67      387.30     58.21 o 
   8   0   8       31.81       19.86     33.65 o 
  -8   1   8       73.57       67.37     24.00 o 
  -7   1   8       42.54       33.90     15.63 o 
  -6   1   8      337.15      323.73     23.94 o 
  -5   1   8        3.50        9.89      8.69 o 
  -4   1   8       10.25        7.91      7.87 o 
  -3   1   8      278.22      293.20     17.73 o 
  -2   1   8      259.28      288.66     15.93 o 
  -1   1   8     1316.89     1279.16     24.35 o 
   0   1   8       14.26       13.84      4.66 o 
   1   1   8     3499.96     3373.40    256.78 o 
   2   1   8       64.24       80.57     14.05 o 
   3   1   8      976.03     1011.83     71.05 o 
   4   1   8      323.09      283.77     23.27 o 
   5   1   8      248.80      276.26     31.43 o 
   6   1   8      177.21      132.62     29.02 o 
   7   1   8      162.70      173.31     34.42 o 
   8   1   8        0.46       10.15     23.05 o 
  -8   2   8      282.39      269.78     53.60 o 
  -7   2   8       11.04        9.66     15.76 o 
  -6   2   8       36.77       33.13     12.38 o 
  -5   2   8        6.22        5.77      8.72 o 
  -4   2   8     1632.82     1614.42     72.47 o 
  -3   2   8      589.25      554.52     20.92 o 
  -2   2   8      415.76      411.42     16.82 o 
  -1   2   8      123.32      118.87      9.51 o 
   0   2   8     2482.11     2527.51    115.82 o 
   1   2   8        1.07        3.51      5.27 o 
   2   2   8      339.29      292.01     30.82 o 
   3   2   8     1337.89     1306.39     74.65 o 
   4   2   8     1274.32     1365.49    158.44 o 
   5   2   8      292.28      225.38     29.92 o 
   6   2   8      183.53      188.84     31.28 o 
   7   2   8       28.40       28.41     23.26 o 
  -8   3   8        1.04        5.58     14.54 o 
  -7   3   8      110.07      118.16     19.59 o 
  -6   3   8       33.72       31.93     12.11 o 
  -5   3   8      520.05      470.25     23.07 o 
  -4   3   8       26.00       21.49      8.10 o 
  -3   3   8      357.25      351.40     17.49 o 
  -2   3   8        9.64       10.25      6.12 o 
  -1   3   8      921.45      854.93     34.00 o 
   0   3   8      297.35      335.61     15.74 o 
   1   3   8      212.48      201.46     14.10 o 
   2   3   8       68.78       70.95     13.46 o 
   3   3   8      281.48      274.29     22.01 o 
   4   3   8      174.02      185.14     43.48 o 
   5   3   8     3409.69     3344.01    296.53 o 
   6   3   8      107.49       92.89     26.32 o 
   7   3   8        1.89        0.87     19.80 o 
  -8   4   8       36.93       16.78     16.41 o 
  -7   4   8        0.41        9.65     13.82 o 
  -6   4   8      259.91      278.60     27.95 o 
  -5   4   8        3.89       -3.41      7.60 o 
  -4   4   8      139.76      146.49     14.35 o 
  -3   4   8      444.95      415.42     21.70 o 
  -2   4   8      537.89      530.41     22.64 o 
  -1   4   8        7.61        0.17      4.84 o 
   0   4   8       65.34       60.86      8.13 o 
   1   4   8      253.85      230.05     15.72 o 
   2   4   8     1480.02     1492.99     63.19 o 
   3   4   8     1279.73     1235.22     73.30 o 
   4   4   8       27.52       37.40     18.69 o 
   5   4   8      199.21      189.63     36.17 o 
   6   4   8      377.20      391.00     41.35 o 
   7   4   8       40.74       38.58     24.41 o 
  -8   5   8        8.07        3.47     15.36 o 
  -7   5   8      127.99      137.16     24.79 o 
  -6   5   8        4.03       -0.40     11.21 o 
  -5   5   8       31.98       36.02     16.91 o 
  -4   5   8       24.03       22.57      9.99 o 
  -3   5   8        3.98       -2.43      6.48 o 
  -2   5   8       86.54       74.62     11.49 o 
  -1   5   8      610.52      616.96     21.18 o 
   0   5   8       29.59       32.22      7.02 o 
   1   5   8     2121.98     2136.35     61.47 o 
   2   5   8        1.20        1.48      6.21 o 
   3   5   8     1705.45     1623.27     75.91 o 
   4   5   8       97.90      124.16     27.24 o 
   5   5   8       15.11       14.66     18.50 o 
   6   5   8        7.95        2.46     18.34 o 
   7   5   8      187.64      228.03     43.48 o 
  -7   6   8      231.57      197.17     35.51 o 
  -6   6   8       42.65       39.33     19.66 o 
  -5   6   8      976.21     1037.69     99.28 o 
  -4   6   8      474.37      554.58     35.40 o 
  -3   6   8      260.28      251.52     19.80 o 
  -2   6   8      735.06      762.15     28.96 o 
  -1   6   8      487.27      534.19     21.12 o 
   0   6   8     2155.99     2195.08     69.25 o 
   1   6   8      135.28      141.03     14.81 o 
   2   6   8      420.46      402.83     34.49 o 
   3   6   8      109.62      136.75     26.08 o 
   4   6   8      340.63      358.63     39.26 o 
   5   6   8      161.20      141.74     30.74 o 
   6   6   8       42.98       47.17     24.94 o 
   7   6   8        2.60       -8.22     21.89 o 
  -7   7   8       26.38        0.69     18.15 o 
  -6   7   8       31.92       28.41     19.24 o 
  -5   7   8       18.42       19.03     16.25 o 
  -4   7   8        8.39        5.59     13.46 o 
  -3   7   8     2377.13     2441.60    132.37 o 
  -2   7   8       19.35       18.90      9.47 o 
  -1   7   8      384.41      430.05     20.33 o 
   0   7   8       53.45       58.34     12.29 o 
   1   7   8     2671.34     2584.07     79.15 o 
   2   7   8        7.90        5.84     10.37 o 
   3   7   8        8.39        2.79     16.76 o 
   4   7   8       15.76        7.10     18.89 o 
   5   7   8      694.02      689.28     54.76 o 
   6   7   8        0.61        6.32     21.35 o 
  -7   8   8       75.48       83.69     28.34 o 
  -6   8   8       23.65       29.95     18.75 o 
  -5   8   8      213.78      191.67     37.91 o 
  -4   8   8      433.04      363.01     95.29 o 
  -3   8   8        0.20       -6.27      9.94 o 
  -2   8   8      142.04      181.19     23.91 o 
  -1   8   8       31.39       44.96     13.82 o 
   0   8   8      942.01      921.87     40.52 o 
   1   8   8      679.37      693.13     36.55 o 
   2   8   8        8.54        3.70     11.70 o 
   3   8   8       40.32       20.66     20.30 o 
   4   8   8      747.56      723.81     55.01 o 
   5   8   8       11.09       -1.30     21.34 o 
   6   8   8        4.40       13.09     23.58 o 
  -6   9   8        3.46        6.35     18.24 o 
  -5   9   8       73.65       48.61     22.02 o 
  -4   9   8        0.44       -0.15     14.18 o 
  -3   9   8      133.47      157.68     31.64 o 
  -2   9   8       68.00       75.60     17.60 o 
  -1   9   8      125.68      130.50     20.26 o 
   0   9   8      666.74      610.95     36.12 o 
   1   9   8       34.51       48.42     16.92 o 
   2   9   8       34.51       18.89     14.90 o 
   3   9   8      843.33      773.14     55.05 o 
   4   9   8       72.36       88.16     29.78 o 
   5   9   8       74.27       54.57     27.95 o 
  -5  10   8      460.69      444.95     75.73 o 
  -4  10   8      381.62      365.27     42.67 o 
  -3  10   8      133.36      146.55     29.55 o 
  -2  10   8       98.74      110.75     29.25 o 
  -1  10   8      941.44      973.79     44.94 o 
   0  10   8      409.57      431.17     40.38 o 
   1  10   8      265.55      281.40     33.89 o 
   2  10   8      633.69      648.88     40.92 o 
   3  10   8       10.87        9.04     22.45 o 
   4  10   8       84.64       90.42     31.54 o 
  -4  11   8       55.75       49.19     52.09 o 
  -3  11   8      247.31      252.25     39.54 o 
  -2  11   8        7.63        0.13     16.00 o 
  -1  11   8       37.07       54.76     23.54 o 
   0  11   8        1.99        3.81     17.45 o 
   1  11   8     1503.72     1563.07    126.91 o 
   2  11   8        0.59        0.83     15.01 o 
   3  11   8      226.60      143.42     36.35 o 
  -3  12   8      161.25      144.59     59.20 o 
  -2  12   8        1.64       -0.08     17.22 o 
  -1  12   8       25.08       25.61     29.46 o 
   0  12   8      682.45      698.41     54.14 o 
   1  12   8       35.71       22.79     22.59 o 
   2  12   8       24.11       30.10     18.60 o 
  -7   0   9      137.82       81.69     26.47 o 
  -5   0   9     2346.44     2346.50     89.90 o 
  -3   0   9      353.25      347.52     27.86 o 
  -1   0   9      992.29      899.56     24.22 o 
   1   0   9      156.99      154.06     30.13 o 
   3   0   9      816.13      863.74    100.43 o 
   5   0   9      249.99      312.48     34.84 o 
   7   0   9       12.49        0.71     31.05 o 
  -8   1   9       36.92       44.65     22.90 o 
  -7   1   9       17.75       16.42     14.47 o 
  -6   1   9       98.94      122.94     17.53 o 
  -5   1   9      126.91      127.98     19.90 o 
  -4   1   9      846.62      845.31     31.50 o 
  -3   1   9     2179.10     2172.79     45.89 o 
  -2   1   9      523.43      523.41     19.07 o 
  -1   1   9      385.08      393.68     13.93 o 
   0   1   9      438.38      405.99     23.83 o 
   1   1   9      623.23      637.39     52.00 o 
   2   1   9     1033.85     1138.24     90.29 o 
   3   1   9     1800.93     1966.06    134.36 o 
   4   1   9      723.98      787.72     68.99 o 
   5   1   9      321.76      300.20     30.42 o 
   6   1   9       39.74       41.10     17.77 o 
   7   1   9       22.75       11.49     23.10 o 
  -8   2   9       54.84       44.83     21.95 o 
  -7   2   9      380.31      481.97     46.33 o 
  -6   2   9      117.68      104.74     17.50 o 
  -5   2   9        1.56       -3.53      8.55 o 
  -4   2   9       10.30        3.31      6.59 o 
  -3   2   9      533.40      524.52     21.33 o 
  -2   2   9        0.07        4.01      4.95 o 
  -1   2   9      241.66      255.59     13.30 o 
   0   2   9       25.29        8.51      6.59 o 
   1   2   9      329.63      350.65     28.12 o 
   2   2   9       29.85       28.75     11.62 o 
   3   2   9     1609.87     1671.96    139.90 o 
   4   2   9      171.20      161.40     20.53 o 
   5   2   9       76.80       90.17     24.78 o 
   6   2   9       11.32        9.69     19.29 o 
   7   2   9      307.73      265.94     41.49 o 
  -8   3   9      209.70      200.37     30.63 o 
  -7   3   9       10.43        8.20     14.08 o 
  -6   3   9      144.89      141.97     17.52 o 
  -5   3   9        6.60        9.99      8.26 o 
  -4   3   9       76.25       77.59     12.05 o 
  -3   3   9       67.07       60.96      9.93 o 
  -2   3   9      865.37      833.83     28.02 o 
  -1   3   9        0.40        1.03      4.90 o 
   0   3   9     1044.85     1035.81     44.16 o 
   1   3   9        1.18       -6.44      7.75 o 
   2   3   9     1055.71     1043.17     42.00 o 
   3   3   9       99.32      114.02     17.96 o 
   4   3   9      150.84      137.80     26.86 o 
   5   3   9        5.39       -1.02     23.32 o 
   6   3   9      189.39      233.76     35.73 o 
   7   3   9        5.45       -6.87     21.25 o 
  -8   4   9      109.99       87.08     23.33 o 
  -7   4   9        0.90        8.63     13.48 o 
  -6   4   9      262.73      282.46     28.73 o 
  -5   4   9       74.29       88.54     14.17 o 
  -4   4   9      232.50      235.18     17.84 o 
  -3   4   9       20.13       17.62      8.36 o 
  -2   4   9      566.74      575.36     24.31 o 
  -1   4   9      509.77      538.65     19.79 o 
   0   4   9      286.18      344.32     24.06 o 
   1   4   9       12.12       10.59     10.52 o 
   2   4   9       31.51       21.83     11.37 o 
   3   4   9      609.79      587.57     89.55 o 
   4   4   9       84.08       94.55     24.70 o 
   5   4   9        6.16       10.51     17.95 o 
   6   4   9        3.65       -3.98     20.27 o 
   7   4   9      236.04      215.20     38.77 o 
  -7   5   9      310.27      250.54     30.90 o 
  -6   5   9      151.74      150.27     24.28 o 
  -5   5   9      109.47      104.81     20.25 o 
  -4   5   9      505.77      489.24     33.55 o 
  -3   5   9        1.19       -2.62      7.32 o 
  -2   5   9      213.49      247.52     18.68 o 
  -1   5   9       47.61       42.41      8.75 o 
   0   5   9      633.02      633.70     49.09 o 
   1   5   9      181.43      209.06     20.42 o 
   2   5   9       66.14       68.02     15.48 o 
   3   5   9        5.97        0.05     16.27 o 
   4   5   9     1171.22     1163.96     74.68 o 
   5   5   9       48.92       57.05     25.70 o 
   6   5   9        7.09      -19.41     19.41 o 
  -7   6   9       41.13       34.09     23.89 o 
  -6   6   9       40.18       40.53     20.30 o 
  -5   6   9      588.36      575.39     44.37 o 
  -4   6   9      120.12      100.69     18.01 o 
  -3   6   9      176.42      199.70     18.94 o 
  -2   6   9      114.48      122.49     16.97 o 
  -1   6   9      109.36      125.81     15.29 o 
   0   6   9      535.45      463.47     24.45 o 
   1   6   9      564.02      621.90     48.34 o 
   2   6   9      226.27      194.33     29.78 o 
   3   6   9      419.62      432.87     54.90 o 
   4   6   9       41.64       24.59     24.50 o 
   5   6   9      292.67      333.98     41.16 o 
   6   6   9       67.03       48.29     26.05 o 
  -7   7   9        0.03       -6.75     18.59 o 
  -6   7   9      184.81      193.72     33.70 o 
  -5   7   9      337.93      324.06     62.26 o 
  -4   7   9      156.14      131.56     39.77 o 
  -3   7   9      580.01      557.24     32.83 o 
  -2   7   9      855.77      813.10     50.14 o 
  -1   7   9       13.62        4.38      9.35 o 
   0   7   9      462.28      511.42     30.37 o 
   1   7   9        1.81        1.75      9.50 o 
   2   7   9     1600.24     1471.63     67.20 o 
   3   7   9       21.15       17.30     19.77 o 
   4   7   9       37.59       25.18     22.57 o 
   5   7   9       10.32       13.32     25.33 o 
   6   7   9      127.94      135.35     35.75 o 
  -6   8   9       63.80       86.86     27.45 o 
  -5   8   9       75.68       93.75     26.70 o 
  -4   8   9      347.40      361.31     47.40 o 
  -3   8   9       11.81        6.76     12.88 o 
  -2   8   9      345.22      398.01     29.38 o 
  -1   8   9      365.55      371.16     24.75 o 
   0   8   9      275.11      313.04     24.39 o 
   1   8   9       37.50       64.43     17.16 o 
   2   8   9       93.67       82.62     26.60 o 
   3   8   9      400.33      376.32     42.57 o 
   4   8   9       31.88       -3.98     21.34 o 
   5   8   9      135.14      142.47     36.10 o 
  -6   9   9       77.24       65.73     25.25 o 
  -5   9   9       10.88       -3.45     16.95 o 
  -4   9   9      206.88      209.00     33.85 o 
  -3   9   9       11.81       14.71     16.65 o 
  -2   9   9        3.61       -1.89     12.38 o 
  -1   9   9       12.66        9.87     17.11 o 
   0   9   9      648.03      683.37     39.02 o 
   1   9   9        3.68       -4.10     13.10 o 
   2   9   9        1.87        4.83     20.80 o 
   3   9   9       19.88        3.12     22.68 o 
   4   9   9      372.03      379.54     47.21 o 
   5   9   9       26.40       21.75     25.35 o 
  -5  10   9       41.53       38.17     23.00 o 
  -4  10   9      163.93      160.06     34.28 o 
  -3  10   9       83.37       77.18     24.85 o 
  -2  10   9        0.89       -0.32     14.90 o 
  -1  10   9      490.11      521.45     45.57 o 
   0  10   9       63.31       44.94     22.05 o 
   1  10   9      267.42      307.67     31.25 o 
   2  10   9       36.44       16.16     24.07 o 
   3  10   9      127.39      119.12     34.00 o 
   4  10   9       35.10       29.89     28.78 o 
  -4  11   9        6.40       12.30     20.68 o 
  -3  11   9        0.97       -1.47     17.30 o 
  -2  11   9      754.93      760.44     79.26 o 
  -1  11   9        0.80      -15.48     17.02 o 
   0  11   9       28.93       21.45     35.64 o 
   1  11   9       48.90       66.27     21.60 o 
   2  11   9      789.64      742.30     60.55 o 
   3  11   9       43.03       36.07     40.42 o 
  -2  12   9       92.84      115.42     44.88 o 
  -1  12   9        6.75       22.97     30.26 o 
   0  12   9       56.11       48.92     26.29 o 
   1  12   9      525.81      628.93     95.39 o 
  -8   0  10      197.65      266.00     58.59 o 
  -6   0  10       54.08       69.89     23.97 o 
  -4   0  10      762.20      734.56     55.92 o 
  -2   0  10      131.24      134.96     19.62 o 
   0   0  10      522.97      553.92    123.35 o 
   2   0  10      705.20      677.33     53.32 o 
   4   0  10       37.32       21.61     18.19 o 
   6   0  10      211.38      230.63     56.45 o 
  -8   1  10       30.08       16.58     21.04 o 
  -7   1  10      186.26      194.03     23.94 o 
  -6   1  10       33.67       29.55     13.81 o 
  -5   1  10      140.83      160.44     19.10 o 
  -4   1  10      267.45      260.29     20.91 o 
  -3   1  10     1047.02     1030.61     33.44 o 
  -2   1  10     1183.83     1130.49     28.47 o 
  -1   1  10       41.56       41.78     15.85 o 
   0   1  10      157.04      149.89     17.77 o 
   1   1  10     1459.64     1442.02    109.58 o 
   2   1  10     1142.86     1138.87     75.21 o 
   3   1  10      154.92      142.69     20.76 o 
   4   1  10      442.13      459.95     33.30 o 
   5   1  10      155.35      167.27     26.36 o 
   6   1  10        2.20       -6.60     24.03 o 
   7   1  10       27.90       31.21     25.17 o 
  -8   2  10        1.23        2.77     19.31 o 
  -7   2  10       21.50       21.31     16.69 o 
  -6   2  10      727.10      764.91     36.50 o 
  -5   2  10       95.61       91.65     13.20 o 
  -4   2  10       22.41       10.45      8.36 o 
  -3   2  10        4.31        1.57      6.43 o 
  -2   2  10     1656.84     1633.29     34.61 o 
  -1   2  10      200.93      212.35     19.03 o 
   0   2  10      112.51      108.46     16.27 o 
   1   2  10       71.18       99.00     16.63 o 
   2   2  10      950.23     1047.61     77.58 o 
   3   2  10      414.86      370.76     42.14 o 
   4   2  10      463.44      449.40     51.18 o 
   5   2  10       75.42       51.59     23.12 o 
   6   2  10      319.21      288.02     33.28 o 
   7   2  10        0.46       -4.29     23.26 o 
  -7   3  10      405.26      429.65     37.08 o 
  -6   3  10       26.72       17.81     10.93 o 
  -5   3  10      422.56      446.15     24.46 o 
  -4   3  10        3.72        0.04      7.64 o 
  -3   3  10       36.24       35.10      9.25 o 
  -2   3  10      444.06      460.46     25.41 o 
  -1   3  10      124.98      148.14     17.26 o 
   0   3  10      272.12      279.14     23.01 o 
   1   3  10       11.61        8.57     10.22 o 
   2   3  10      184.72      170.01     25.87 o 
   3   3  10      716.16      789.81     80.64 o 
   4   3  10      195.19      160.67     29.85 o 
   5   3  10      354.29      337.03     39.65 o 
   6   3  10       25.93       29.49     24.50 o 
  -7   4  10       50.85       44.55     19.24 o 
  -6   4  10       67.38       55.74     17.94 o 
  -5   4  10       53.53       48.13     12.61 o 
  -4   4  10      426.50      418.63     30.60 o 
  -3   4  10       71.58       65.28     12.87 o 
  -2   4  10       71.89       65.24     11.72 o 
  -1   4  10       79.31       88.46     15.31 o 
   0   4  10      710.81      666.08     40.30 o 
   1   4  10       33.21       19.68     11.73 o 
   2   4  10      345.65      301.15     25.59 o 
   3   4  10      199.21      166.05     29.41 o 
   4   4  10      160.06      198.78     36.84 o 
   5   4  10       27.59       32.09     22.22 o 
   6   4  10      184.15      213.53     37.17 o 
  -7   5  10      270.35      267.69     39.38 o 
  -6   5  10       57.80       52.42     21.78 o 
  -5   5  10      153.71      144.06     19.27 o 
  -4   5  10      108.65       73.90     15.18 o 
  -3   5  10      668.67      643.49     29.80 o 
  -2   5  10        9.02       10.94      8.78 o 
  -1   5  10        2.21        0.69      9.15 o 
   0   5  10      385.88      372.23     26.83 o 
   1   5  10      959.83      983.40     42.20 o 
   2   5  10      131.18      147.50     20.82 o 
   3   5  10      221.09      169.05     30.28 o 
   4   5  10       42.98       32.71     23.24 o 
   5   5  10      340.84      375.10     44.70 o 
   6   5  10       72.14       83.25     32.19 o 
  -7   6  10        7.73      -11.78     17.31 o 
  -6   6  10       72.98       78.90     24.85 o 
  -5   6  10       59.68       46.39     20.87 o 
  -4   6  10      595.65      528.08     30.28 o 
  -3   6  10      117.32      106.98     16.63 o 
  -2   6  10      511.46      528.15     54.35 o 
  -1   6  10      316.82      343.48     26.81 o 
   0   6  10      338.68      310.58     21.74 o 
   1   6  10        2.16       -1.55     11.37 o 
   2   6  10      391.47      392.62     42.96 o 
   3   6  10        5.20       -1.78     16.92 o 
   4   6  10       96.45      121.36     30.32 o 
   5   6  10       13.85       -0.63     21.02 o 
   6   6  10      165.43      144.93     36.61 o 
  -6   7  10       64.71       61.57     25.32 o 
  -5   7  10       95.73      130.63     36.92 o 
  -4   7  10       27.30       26.18     14.15 o 
  -3   7  10      276.11      250.69     22.58 o 
  -2   7  10      108.52      103.30     20.24 o 
  -1   7  10     1162.09     1206.18     62.50 o 
   0   7  10        3.80        7.29     10.26 o 
   1   7  10       46.82       45.64     22.03 o 
   2   7  10      175.52      148.43     33.02 o 
   3   7  10      532.01      517.95     46.60 o 
   4   7  10       56.24        9.84     22.19 o 
   5   7  10        6.16       -7.53     23.83 o 
  -6   8  10       65.69       56.95     25.88 o 
  -5   8  10        0.18       -4.88     17.84 o 
  -4   8  10       39.64       32.70     19.21 o 
  -3   8  10      440.90      448.78     53.31 o 
  -2   8  10      411.21      430.08     32.86 o 
  -1   8  10       12.97       14.80     14.19 o 
   0   8  10      228.87      202.64     21.24 o 
   1   8  10       21.99       -1.29     19.07 o 
   2   8  10       57.77       75.09     31.05 o 
   3   8  10       16.23       26.32     23.73 o 
   4   8  10      278.75      253.76     40.79 o 
   5   8  10        2.65       11.37     26.91 o 
  -5   9  10       14.32       16.50     21.12 o 
  -4   9  10        0.02       -6.11     16.72 o 
  -3   9  10      444.79      539.28     61.67 o 
  -2   9  10       51.24       35.47     22.04 o 
  -1   9  10      220.55      232.59     35.06 o 
   0   9  10      144.42      130.27     23.12 o 
   1   9  10      407.01      467.27     45.84 o 
   2   9  10       14.69       -6.29     21.12 o 
   3   9  10        9.05       -1.75     23.38 o 
   4   9  10       81.60       85.60     32.99 o 
  -4  10  10      379.83      397.65     74.77 o 
  -3  10  10       19.00       17.10     28.87 o 
  -2  10  10      110.45      112.05     29.33 o 
  -1  10  10        0.03        9.70     19.38 o 
   0  10  10      899.17      923.71     47.87 o 
   1  10  10       44.21       20.81     25.59 o 
   2  10  10      105.48       91.11     32.99 o 
   3  10  10       69.17       86.83     33.54 o 
  -3  11  10       10.45       15.34     31.72 o 
  -2  11  10       22.11        8.97     25.98 o 
  -1  11  10      650.39      671.54     54.89 o 
   0  11  10      155.32      138.47     31.84 o 
   1  11  10        6.00        2.99     26.44 o 
  -7   0  11      112.06      135.80     31.97 o 
  -5   0  11      697.75      712.16     48.52 o 
  -3   0  11      419.01      439.48     34.26 o 
  -1   0  11     3662.90     3632.13    133.14 o 
   1   0  11      714.72      700.79    114.37 o 
   3   0  11      349.67      354.90     55.28 o 
   5   0  11        7.57       -5.82     19.83 o 
  -7   1  11       76.99       90.92     20.17 o 
  -6   1  11      103.59      107.77     19.58 o 
  -5   1  11       96.49      100.87     17.75 o 
  -4   1  11      199.94      198.33     20.09 o 
  -3   1  11      582.69      610.70     24.54 o 
  -2   1  11      970.13     1016.81     53.22 o 
  -1   1  11      725.58      780.76     45.65 o 
   0   1  11      195.82      175.02     20.27 o 
   1   1  11      236.72      203.53     22.92 o 
   2   1  11      185.59      211.59     25.50 o 
   3   1  11        2.02       -6.12     12.40 o 
   4   1  11       35.25       32.04     14.93 o 
   5   1  11       28.59       28.88     19.50 o 
   6   1  11      106.95       94.05     40.02 o 
  -7   2  11       39.60       28.93     12.45 o 
  -6   2  11        4.26        4.59      9.47 o 
  -5   2  11      603.15      587.37     28.33 o 
  -4   2  11       95.67       68.72     12.68 o 
  -3   2  11      205.14      207.66     16.51 o 
  -2   2  11        0.36       -3.13      9.24 o 
  -1   2  11      737.03      736.09     45.70 o 
   0   2  11       48.53       38.26     15.72 o 
   1   2  11      495.74      477.51     30.95 o 
   2   2  11       11.61       10.99     13.28 o 
   3   2  11      408.87      403.51     33.42 o 
   4   2  11        1.65        3.69     20.22 o 
   5   2  11       91.03      105.73     30.92 o 
   6   2  11        0.86      -12.33     18.38 o 
  -7   3  11       14.02       17.11     15.53 o 
  -6   3  11      245.34      278.27     22.98 o 
  -5   3  11      110.57      116.25     16.50 o 
  -4   3  11      568.78      590.88     26.72 o 
  -3   3  11       83.95       73.14     14.11 o 
  -2   3  11        8.14       17.49     12.19 o 
  -1   3  11      382.23      360.10     35.51 o 
   0   3  11      148.09      138.34     19.92 o 
   1   3  11       90.16      105.46     18.80 o 
   2   3  11       16.58        9.36     12.92 o 
   3   3  11      278.78      337.61     29.34 o 
   4   3  11     1072.74     1120.08    111.27 o 
   5   3  11       69.29       77.36     27.51 o 
   6   3  11        6.21       23.42     25.01 o 
  -7   4  11      192.64      209.30     29.56 o 
  -6   4  11        5.82        4.48     11.46 o 
  -5   4  11      250.67      240.33     21.07 o 
  -4   4  11       63.06       46.29     13.55 o 
  -3   4  11      375.33      343.33     23.80 o 
  -2   4  11       54.43       30.71     13.85 o 
  -1   4  11      188.06      158.93     27.79 o 
   0   4  11        5.71        2.08     11.89 o 
   1   4  11      144.98      122.72     20.57 o 
   2   4  11       69.99       48.11     16.18 o 
   3   4  11      458.54      432.90     43.12 o 
   4   4  11        7.20       20.27     21.09 o 
   5   4  11        2.98        1.23     22.43 o 
   6   4  11        0.02       -4.97     23.85 o 
  -6   5  11      314.89      292.02     38.64 o 
  -5   5  11        8.54       11.07     13.00 o 
  -4   5  11        1.86        0.26     10.72 o 
  -3   5  11       63.28       53.85     16.90 o 
  -2   5  11     1510.38     1575.66    117.99 o 
  -1   5  11        0.02       -6.00     15.14 o 
   0   5  11       12.03        8.39     12.78 o 
   1   5  11      284.78      289.91     27.28 o 
   2   5  11      374.83      433.28     42.20 o 
   3   5  11       38.10       24.20     22.41 o 
   4   5  11        7.65      -18.78     20.48 o 
   5   5  11        2.86       -5.38     24.09 o 
  -6   6  11       98.74      103.73     29.00 o 
  -5   6  11      575.76      612.27     51.09 o 
  -4   6  11        8.93        5.93     11.59 o 
  -3   6  11      336.97      346.76     30.23 o 
  -2   6  11        0.02       -7.82     11.57 o 
  -1   6  11     1398.76     1276.84    104.57 o 
   0   6  11       81.12       56.80     21.14 o 
   1   6  11       13.32       12.73     13.97 o 
   2   6  11      164.78      100.46     28.40 o 
   3   6  11       87.01       59.51     44.07 o 
   4   6  11       26.33       14.12     22.00 o 
   5   6  11      107.10       88.91     32.91 o 
  -6   7  11        2.03       18.23     20.72 o 
  -5   7  11       92.85       73.68     28.27 o 
  -4   7  11      939.21     1012.91     55.07 o 
  -3   7  11       35.07       48.45     18.20 o 
  -2   7  11       18.56       19.07     14.85 o 
  -1   7  11       18.00       30.69     15.77 o 
   0   7  11     1434.14     1494.87     67.97 o 
   1   7  11      132.73      144.96     31.16 o 
   2   7  11        1.48       19.71     22.38 o 
   3   7  11       44.46       24.07     23.52 o 
   4   7  11      474.65      519.81     52.68 o 
  -5   8  11      235.33      251.15     37.88 o 
  -4   8  11       38.70        9.26     26.61 o 
  -3   8  11      146.34      152.49     30.28 o 
  -2   8  11      107.58      128.83     23.76 o 
  -1   8  11      288.67      268.54     28.48 o 
   0   8  11        0.06        2.81     18.16 o 
   1   8  11       90.70      114.73     40.06 o 
   2   8  11       55.74       50.64     27.23 o 
   3   8  11      159.87      183.36     37.27 o 
   4   8  11        3.33      -13.24     23.49 o 
  -4   9  11       19.82        5.83     28.25 o 
  -3   9  11        4.16      -15.59     24.06 o 
  -2   9  11      479.43      516.43     48.53 o 
  -1   9  11        2.21       -1.55     17.37 o 
   0   9  11      135.07      134.95     47.44 o 
   1   9  11        1.66      -16.95     21.11 o 
   2   9  11      261.89      272.46     41.92 o 
   3   9  11       77.07       83.60     32.40 o 
  -3  10  11      206.48      215.58     53.90 o 
  -2  10  11       42.75       61.35     27.07 o 
  -1  10  11       15.74        0.26     19.62 o 
   0  10  11       26.76        7.21     34.91 o 
   1  10  11      292.45      276.44     42.34 o 
   2  10  11       41.10       17.55     27.66 o 
  -6   0  12      468.88      525.47     48.48 o 
  -4   0  12      750.90      749.09     87.69 o 
  -2   0  12       40.41       71.16     32.06 o 
   0   0  12     1118.60     1136.08     82.24 o 
   2   0  12        1.42        8.52     18.06 o 
   4   0  12       61.10       78.54     27.01 o 
  -7   1  12      150.95      138.73     23.73 o 
  -6   1  12      100.33      108.12     20.65 o 
  -5   1  12      124.58      112.14     19.13 o 
  -4   1  12      656.59      661.74     28.57 o 
  -3   1  12      677.76      655.99     48.39 o 
  -2   1  12      405.05      429.46     45.31 o 
  -1   1  12       77.42       52.18     20.45 o 
   0   1  12       80.83      130.26     25.98 o 
   1   1  12     1920.32     1852.41     99.09 o 
   2   1  12        8.82        9.88     12.96 o 
   3   1  12       92.56       87.22     18.58 o 
   4   1  12      174.97      206.28     24.52 o 
   5   1  12       66.09       59.63     24.59 o 
  -7   2  12        8.40        0.79     12.57 o 
  -6   2  12       96.39       93.88     17.36 o 
  -5   2  12        0.44        3.07     10.18 o 
  -4   2  12      161.61      157.60     17.04 o 
  -3   2  12       39.42       28.33     18.26 o 
  -2   2  12     1054.40     1057.17    103.62 o 
  -1   2  12      159.50      110.06     26.12 o 
   0   2  12        5.12        7.23     16.07 o 
   1   2  12        0.06       -9.71     12.01 o 
   2   2  12     1006.85     1132.38     64.08 o 
   3   2  12       97.16       59.85     20.28 o 
   4   2  12        0.87        5.78     21.01 o 
   5   2  12        4.12        9.80     20.13 o 
  -6   3  12       63.73       67.16     15.94 o 
  -5   3  12       76.90       83.67     15.43 o 
  -4   3  12      358.59      374.38     26.92 o 
  -3   3  12     1912.91     1890.63     64.12 o 
  -2   3  12      223.29      209.36     31.69 o 
  -1   3  12       92.54      102.23     25.72 o 
   0   3  12      319.92      349.99     37.30 o 
   1   3  12      207.19      196.73     23.65 o 
   2   3  12        6.42        9.04     14.73 o 
   3   3  12       12.20       17.85     16.71 o 
   4   3  12       46.04       24.41     23.98 o 
   5   3  12      369.09      373.56     46.99 o 
  -6   4  12      204.67      254.95     24.83 o 
  -5   4  12       52.46       52.26     16.46 o 
  -4   4  12      437.63      481.97     35.17 o 
  -3   4  12       13.92        3.75     13.18 o 
  -2   4  12      171.15      130.64     28.60 o 
  -1   4  12       39.11       44.50     21.59 o 
   0   4  12      297.16      330.65     37.11 o 
   1   4  12       33.20       32.52     16.63 o 
   2   4  12       15.14       25.91     16.41 o 
   3   4  12        9.56       -1.92     20.19 o 
   4   4  12      133.74      168.17     36.21 o 
   5   4  12       15.93       15.86     26.10 o 
  -6   5  12        0.05        2.32     19.02 o 
  -5   5  12      422.40      418.33     30.37 o 
  -4   5  12       30.75       26.71     15.95 o 
  -3   5  12        5.36        1.98     12.47 o 
  -2   5  12        0.17        4.29     18.40 o 
  -1   5  12      875.85      980.82     57.29 o 
   0   5  12       34.36       58.08     22.30 o 
   1   5  12      354.75      309.13     29.78 o 
   2   5  12       79.25       58.16     25.47 o 
   3   5  12      263.53      287.31     41.03 o 
   4   5  12        8.45       -3.68     24.69 o 
   5   5  12       17.11        0.09     25.91 o 
  -5   6  12       95.45       61.83     20.93 o 
  -4   6  12      457.68      466.79     36.75 o 
  -3   6  12       42.69       53.63     18.34 o 
  -2   6  12      158.82      159.55     31.09 o 
  -1   6  12       13.97       13.03     20.07 o 
   0   6  12      443.09      413.37     41.09 o 
   1   6  12      112.92      130.41     24.42 o 
   2   6  12      173.87      172.56     33.93 o 
   3   6  12      171.89      170.68     36.13 o 
   4   6  12        1.29       -8.87     23.25 o 
  -5   7  12        2.11      -13.91     25.35 o 
  -4   7  12        5.00       -5.75     16.03 o 
  -3   7  12     1059.31     1118.99     66.01 o 
  -2   7  12        7.28        9.06     22.88 o 
  -1   7  12        9.28       -2.00     21.75 o 
   0   7  12      212.84      174.50     36.94 o 
   1   7  12      985.46      968.75     61.21 o 
   2   7  12       48.08       38.26     26.76 o 
   3   7  12       73.38       88.51     31.57 o 
   4   7  12        0.21      -13.54     24.45 o 
  -4   8  12      156.40      164.37     47.40 o 
  -3   8  12       18.64       10.74     16.73 o 
  -2   8  12      349.74      337.24     43.71 o 
  -1   8  12        6.30       12.05     22.19 o 
   0   8  12       50.82       58.17     38.77 o 
   1   8  12      162.63      150.32     34.63 o 
   2   8  12      183.81      142.62     36.26 o 
   3   8  12      146.79      117.96     35.16 o 
  -3   9  12       54.93       49.50     27.33 o 
  -2   9  12      203.59      210.26     52.60 o 
  -1   9  12      563.43      536.59     50.56 o 
   0   9  12       57.74       53.56     40.44 o 
   1   9  12        1.28        7.42     35.96 o 
   2   9  12       12.60       14.27     28.41 o 
  -5   0  13      195.26      195.37     33.81 o 
  -3   0  13      707.91      685.13     71.04 o 
  -1   0  13     1309.59     1296.15     92.01 o 
   1   0  13       12.71       14.75     20.28 o 
   3   0  13        1.01       -3.13     20.54 o 
   5   0  13      101.83       78.45     47.19 o 
  -6   1  13      138.97      141.89     18.74 o 
  -5   1  13       55.60       60.71     15.31 o 
  -4   1  13      299.38      232.01     38.54 o 
  -3   1  13       47.90       13.16     21.19 o 
  -2   1  13      511.82      493.91     44.22 o 
  -1   1  13       92.35       50.70     21.77 o 
   0   1  13      587.80      589.19     46.61 o 
   1   1  13      223.88      223.46     27.78 o 
   2   1  13       77.39       95.83     19.65 o 
   3   1  13       65.16       60.34     18.70 o 
   4   1  13       77.45       81.75     21.46 o 
   5   1  13        5.01       15.45     21.54 o 
  -6   2  13        3.54       -3.19     11.45 o 
  -5   2  13      284.33      323.32     27.76 o 
  -4   2  13        0.13        3.01     19.54 o 
  -3   2  13       36.40       24.58     19.76 o 
  -2   2  13        0.02       -5.79     15.91 o 
  -1   2  13      793.56      855.21     61.34 o 
   0   2  13       24.55       20.87     19.03 o 
   1   2  13      122.76      115.76     22.76 o 
   2   2  13       57.56       58.38     20.66 o 
   3   2  13      748.40      796.82     45.55 o 
   4   2  13       73.91       66.42     23.98 o 
   5   2  13       12.36       -3.73     21.78 o 
  -6   3  13      179.56      166.57     21.46 o 
  -5   3  13       74.82       72.49     18.19 o 
  -4   3  13       29.18       35.16     23.17 o 
  -3   3  13      173.73      186.22     33.32 o 
  -2   3  13      701.09      712.16     51.33 o 
  -1   3  13       26.76       22.71     22.34 o 
   0   3  13      251.55      239.57     34.86 o 
   1   3  13       21.91        9.65     15.63 o 
   2   3  13      462.31      512.00     37.15 o 
   3   3  13        0.53       14.98     23.35 o 
   4   3  13       14.96       -8.03     22.79 o 
  -5   4  13      166.34      189.78     28.62 o 
  -4   4  13      104.44       65.60     26.32 o 
  -3   4  13      141.64      160.63     32.83 o 
  -2   4  13      154.37      164.09     32.06 o 
  -1   4  13      146.77      134.43     32.87 o 
   0   4  13       17.40        0.66     18.25 o 
   1   4  13      594.85      584.95     47.54 o 
   2   4  13      231.66      227.04     28.72 o 
   3   4  13       64.76       66.77     28.83 o 
   4   4  13      133.38      146.18     37.16 o 
  -5   5  13        0.10       -5.92     16.46 o 
  -4   5  13      465.81      524.27     46.51 o 
  -3   5  13      130.93      178.39     34.04 o 
  -2   5  13      132.48       88.11     27.92 o 
  -1   5  13      168.58      139.06     31.35 o 
   0   5  13      522.02      579.52     49.29 o 
   1   5  13        2.52       13.57     20.43 o 
   2   5  13        3.99       -1.42     22.79 o 
   3   5  13       30.81        6.13     23.90 o 
   4   5  13      256.72      277.32     45.93 o 
  -5   6  13      178.58      210.10     30.96 o 
  -4   6  13        2.72       16.49     17.25 o 
  -3   6  13      228.59      234.25     39.06 o 
  -2   6  13       42.32       37.88     23.32 o 
  -1   6  13      832.88      835.01     57.36 o 
   0   6  13        3.17       16.54     20.54 o 
   1   6  13        1.71      -12.78     29.38 o 
   2   6  13       64.19       60.90     27.91 o 
   3   6  13      151.61      158.92     37.35 o 
  -4   7  13       40.50       21.30     20.11 o 
  -3   7  13        0.05        0.75     21.74 o 
  -2   7  13      520.57      459.43     48.07 o 
  -1   7  13       28.16       10.27     21.75 o 
   0   7  13      192.59      176.83     34.39 o 
   1   7  13        0.16      -17.64     29.34 o 
   2   7  13      183.38      164.64     37.81 o 
  -3   8  13       89.41       85.94     32.24 o 
  -2   8  13      273.03      282.58     41.61 o 
  -1   8  13      292.98      304.25     48.62 o 
   0   8  13      116.78      120.36     47.65 o 
   1   8  13      110.98       88.76     46.60 o 
  -4   0  14       51.59       56.07     36.67 o 
  -2   0  14     1573.17     1801.18    113.98 o 
   0   0  14       68.90       58.09     32.77 o 
   2   0  14      501.71      561.91     49.37 o 
   4   0  14       10.99       25.85     27.65 o 
  -5   1  14       12.42       21.66     23.74 o 
  -4   1  14       14.74       17.15     23.17 o 
  -3   1  14      690.30      795.35     68.47 o 
  -2   1  14       33.12       31.22     24.14 o 
  -1   1  14        1.66        7.02     17.97 o 
   0   1  14      236.70      201.79     35.08 o 
   1   1  14      462.62      477.76     46.76 o 
   2   1  14        4.11       -4.96     15.11 o 
   3   1  14       29.44       18.11     18.33 o 
   4   1  14       31.87       35.97     24.07 o 
  -5   2  14       36.39       25.47     25.49 o 
  -4   2  14      370.57      355.45     44.35 o 
  -3   2  14       36.74       25.34     22.41 o 
  -2   2  14        1.46        9.39     20.26 o 
  -1   2  14        0.19        1.99     17.90 o 
   0   2  14      530.30      636.57     50.75 o 
   1   2  14        4.96        2.28     19.94 o 
   2   2  14       48.84       14.38     16.62 o 
   3   2  14       26.37       19.95     17.99 o 
   4   2  14      416.82      487.66     70.04 o 
  -5   3  14        8.68       14.23     25.34 o 
  -4   3  14        0.04       -3.67     19.79 o 
  -3   3  14       62.62       68.58     32.19 o 
  -2   3  14        0.15        7.84     19.15 o 
  -1   3  14      272.80      308.00     40.48 o 
   0   3  14        0.55        1.36     18.63 o 
   1   3  14      120.82      140.18     32.02 o 
   2   3  14        3.94       27.07     19.35 o 
   3   3  14      173.12      200.28     38.82 o 
  -5   4  14       26.06       13.65     24.49 o 
  -4   4  14       20.35        6.79     22.36 o 
  -3   4  14       43.46       40.70     25.63 o 
  -2   4  14      417.59      459.09     47.45 o 
  -1   4  14       49.91       72.72     27.61 o 
   0   4  14       66.76       63.94     26.69 o 
   1   4  14       50.38       37.37     23.08 o 
   2   4  14      791.82      844.77     49.46 o 
   3   4  14      152.84      114.78     34.64 o 
  -4   5  14        2.49      -15.47     18.40 o 
  -3   5  14      449.07      461.81     49.47 o 
  -2   5  14       36.58       13.23     22.51 o 
  -1   5  14       48.24       43.91     25.20 o 
   0   5  14       41.40       45.14     26.09 o 
   1   5  14      167.47      137.96     32.37 o 
   2   5  14        8.69       20.13     27.02 o 
   3   5  14       92.70      145.53     37.86 o 
  -3   6  14       76.59       84.17     31.09 o 
  -2   6  14      260.61      246.18     41.16 o 
  -1   6  14      119.91      116.02     33.67 o 
   0   6  14      349.65      319.54     43.00 o 
   1   6  14       23.48       15.55     37.38 o 
   2   6  14       44.04       33.23     38.81 o 
  -2   7  14        8.50       -5.03     23.48 o 
  -1   7  14      110.22      117.73     32.81 o 
   0   7  14       46.31       61.80     29.57 o 
   1   7  14      202.51      171.54     55.70 o 
  -3   0  15        1.27       -4.82     28.46 o 
  -1   0  15     1707.11     1824.08    119.01 o 
   1   0  15        1.12       -4.44     29.55 o 
   3   0  15      243.70      296.31     68.19 o 
  -4   1  15       11.05        9.93     22.30 o 
  -3   1  15      190.11      159.96     36.99 o 
  -2   1  15      159.60      192.19     37.32 o 
  -1   1  15       64.18       50.01     26.03 o 
   0   1  15      252.12      245.19     39.51 o 
   1   1  15      188.19      177.87     36.01 o 
   2   1  15      145.47      176.40     29.77 o 
   3   1  15        5.14       11.04     19.09 o 
  -4   2  15        2.19        9.93     23.45 o 
  -3   2  15      100.22      115.89     33.18 o 
  -2   2  15       61.91       55.04     26.89 o 
  -1   2  15       21.13       18.47     22.57 o 
   0   2  15       57.80       85.39     29.56 o 
   1   2  15      389.89      468.07     67.02 o 
   2   2  15        0.01        0.85     19.72 o 
  -4   3  15      105.17       89.87     30.86 o 
  -3   3  15        3.33        1.94     22.17 o 
  -2   3  15        1.30        6.67     21.35 o 
  -1   3  15        0.01       -2.67     21.99 o 
   0   3  15       46.68       43.00     25.47 o 
   1   3  15       58.19       53.25     28.12 o 
   2   3  15      317.66      306.70     43.97 o 
  -3   4  15        1.13       -1.10     23.29 o 
  -2   4  15       69.11       64.16     28.68 o 
  -1   4  15      225.48      238.06     49.03 o 
   0   4  15      133.58      134.15     35.27 o 
   1   4  15       39.03       22.32     24.48 o 
   2   4  15       59.72       47.65     42.91 o 
  -2   5  15      220.77      220.38     40.66 o 
  -1   5  15        0.91        5.41     24.34 o 
   0   5  15      267.57      309.13     44.49 o 
   1   5  15       40.52       55.44     28.93 o 
  -2   0  16       57.46       10.56     31.64 o 
   0   0  16      151.57      214.66     57.42 o 
  -2   1  16       18.38       10.02     24.29 o 
  -1   1  16       34.90       18.68     24.94 o 
   0   1  16        6.50        4.60     22.42 o 
   1   1  16      142.97      167.00     38.06 o 
  -2   2  16      106.44      151.54     37.03 o 
  -1   2  16       60.29       60.57     28.22 o 
   0   2  16       10.87        9.46     24.47 o 
                                                 
